# Supplementary material for: Immunological Classification of Pancreatic Carcinomas to Identify Immune Index and Provide a Strategy for Patient Stratification
Source: Front Immunol. 2022 Jan 17;12:719105. doi: 10.3389/fimmu.2021.719105 (PMC8801451; doi:10.3389/fimmu.2021.719105)
Supplement: Supplementary Figure 1 — The distribution of the expression levels of four key genes in the innate immune regulatory cGAS-STING signaling pathway across three ISs. [file DataSheet_1.zip]

Archive with 12 entries (11 files):
- Supplementary materials/
- Supplementary materials/FigS1.pdf
- Supplementary materials/FigS10.pdf
- Supplementary materials/FigS2.pdf
- Supplementary materials/FigS3.pdf
- Supplementary materials/FigS4.pdf
- Supplementary materials/FigS5.pdf
- Supplementary materials/FigS6.pdf
- Supplementary materials/FigS7.pdf
- Supplementary materials/FigS8.pdf
- Supplementary materials/FigS9.pdf
- Supplementary materials/Tables.S1-S11.xlsx
