# Supplementary material for: Immunological Classification of Pancreatic Carcinomas to Identify Immune Index and Provide a Strategy for Patient Stratification
Source: Front Immunol. 2022 Jan 17;12:719105. doi: 10.3389/fimmu.2021.719105 (PMC8801451; doi:10.3389/fimmu.2021.719105)
Supplement: Supplementary Figure 1 — The distribution of the expression levels of four key genes in the innate immune regulatory cGAS-STING signaling pathway across three ISs. [file DataSheet_1.zip › Supplementary materials/Tables.S1-S11.xlsx]

## Sheet: Table. S1
Table S1. The 100 immune gene sets involved in our study
Signatures	Published.year	Journal	Title	PMID	DOI
Antigen_Processing_and_Presentation_Li_et_al	2020	Nature Communication	Pan-cancer Characterization of Immune-Related lncRNAs Identifies Potential Oncogenic Biomarkers	32081859	10.1038/s41467-020-14802-2
Antimicrobials_Li_et_al	2020	Nature Communication	Pan-cancer Characterization of Immune-Related lncRNAs Identifies Potential Oncogenic Biomarkers	32081859	10.1038/s41467-020-14802-2
APM	2018	Nature	TGF?? attenuates tumour response to PD-L1 blockade by contributing to exclusion of T cells.	29443960	10.1038/nature25501
B_cells_Bindea_et_al	2013	Immunity	Spatio-temporal Dynamics of Intratumoral Immune Cells Reveal the Immune Landscape in Human Cancer	24138885	10.1016/j.immuni.2013.10.003
B_cells_Danaher_et_al	2017	Journal for ImmunoTherapy of Cancer	Gene expression markers of Tumor Infiltrating Leukocytes	28239471	10.1186/s40425-017-0215-8
B_cells_Rooney_et_al	2015	Cell	Molecular and Genetic Properties of Tumors Associated with Local Immune Cytolytic Activity	25594174	10.1016/j.cell.2014.12.033
Base_excision_repair	2018	Nature	TGF?? attenuates tumour response to PD-L1 blockade by contributing to exclusion of T cells.	29443960	10.1038/nature25501
BCR_Signaling_Pathway_Li_et_al	2020	Nature Communication	Pan-cancer Characterization of Immune-Related lncRNAs Identifies Potential Oncogenic Biomarkers	32081859	10.1038/s41467-020-14802-2
CAF_Peng_et_al	2018	Nature Medicine	Signatures of T cell dysfunction and exclusion predict cancer immunotherapy response	30127393	10.1038/s41591-018-0136-1
CD_8_T_effector	2018	Nature	TGF?? attenuates tumour response to PD-L1 blockade by contributing to exclusion of T cells.	29443960	10.1038/nature25501
CD8_Rooney_et_al	2015	Cell	Molecular and Genetic Properties of Tumors Associated with Local Immune Cytolytic Activity	25594174	10.1016/j.cell.2014.12.033
CD8_T_cells_Bindea_et_al	2013	Immunity	Spatio-temporal Dynamics of Intratumoral Immune Cells Reveal the Immune Landscape in Human Cancer	24138885	10.1016/j.immuni.2013.10.003
Cell_cycle	2018	Nature	TGF?? attenuates tumour response to PD-L1 blockade by contributing to exclusion of T cells.	29443960	10.1038/nature25501
CellCycle_Reg	2018	Nature	TGF?? attenuates tumour response to PD-L1 blockade by contributing to exclusion of T cells.	29443960	10.1038/nature25501
Chemokine_Receptors_Li_et_al	2020	Nature Communication	Pan-cancer Characterization of Immune-Related lncRNAs Identifies Potential Oncogenic Biomarkers	32081859	10.1038/s41467-020-14802-2
Chemokines_Li_et_al	2020	Nature Communication	Pan-cancer Characterization of Immune-Related lncRNAs Identifies Potential Oncogenic Biomarkers	32081859	10.1038/s41467-020-14802-2
Co_inhibition_T_cell_Rooney_et_al	2015	Cell	Molecular and Genetic Properties of Tumors Associated with Local Immune Cytolytic Activity	25594174	10.1016/j.cell.2014.12.033
Co_stimulation_APC_Rooney_et_al	2015	Cell	Molecular and Genetic Properties of Tumors Associated with Local Immune Cytolytic Activity	25594174	10.1016/j.cell.2014.12.033
Co_stimulation_T_cell_Rooney_et_al	2015	Cell	Molecular and Genetic Properties of Tumors Associated with Local Immune Cytolytic Activity	25594174	10.1016/j.cell.2014.12.033
Cytokine_Receptors_Li_et_al	2020	Nature Communication	Pan-cancer Characterization of Immune-Related lncRNAs Identifies Potential Oncogenic Biomarkers	32081859	10.1038/s41467-020-14802-2
Cytokines_Li_et_al	2020	Nature Communication	Pan-cancer Characterization of Immune-Related lncRNAs Identifies Potential Oncogenic Biomarkers	32081859	10.1038/s41467-020-14802-2
Cytotoxic_cells_Bindea_et_al	2013	Immunity	Spatio-temporal Dynamics of Intratumoral Immune Cells Reveal the Immune Landscape in Human Cancer	24138885	10.1016/j.immuni.2013.10.003
Cytotoxic_cells_Danaher_et_al	2017	Journal for ImmunoTherapy of Cancer	Gene expression markers of Tumor Infiltrating Leukocytes	28239471	10.1186/s40425-017-0215-8
DC_Bindea_et_al	2013	Immunity	Spatio-temporal Dynamics of Intratumoral Immune Cells Reveal the Immune Landscape in Human Cancer	24138885	10.1016/j.immuni.2013.10.003
DDR	2018	Nature	TGF?? attenuates tumour response to PD-L1 blockade by contributing to exclusion of T cells.	29443960	10.1038/nature25501
DNA_replication	2018	Nature	TGF?? attenuates tumour response to PD-L1 blockade by contributing to exclusion of T cells.	29443960	10.1038/nature25501
EMT1	2018	Nature	TGF?? attenuates tumour response to PD-L1 blockade by contributing to exclusion of T cells.	29443960	10.1038/nature25501
EMT2	2018	Nature	TGF?? attenuates tumour response to PD-L1 blockade by contributing to exclusion of T cells.	29443960	10.1038/nature25501
EMT3	2018	Nature	TGF?? attenuates tumour response to PD-L1 blockade by contributing to exclusion of T cells.	29443960	10.1038/nature25501
Eosinophils_Bindea_et_al	2013	Immunity	Spatio-temporal Dynamics of Intratumoral Immune Cells Reveal the Immune Landscape in Human Cancer	24138885	10.1016/j.immuni.2013.10.003
GPAGs	2017	Nature	Mutual regulation of tumour vessel normalization and immunostimulatory reprogramming	28371798	10.1038/nature21724
HLA_signature_gene	2020	IOBR	Constructed by IOBR organization after consulting literatures	NA	NA
Homologous_recombination	2018	Nature	TGF?? attenuates tumour response to PD-L1 blockade by contributing to exclusion of T cells.	29443960	10.1038/nature25501
ICB_resistance_Peng_et_al	2018	Nature Medicine	Signatures of T cell dysfunction and exclusion predict cancer immunotherapy response	30127393	10.1038/s41591-018-0136-1
iDC_Bindea_et_al	2013	Immunity	Spatio-temporal Dynamics of Intratumoral Immune Cells Reveal the Immune Landscape in Human Cancer	24138885	10.1016/j.immuni.2013.10.003
IFNG_signature_Ayers_et_al	2017	The Journal of Clinical Investigation	IFN-???€?related mRNA profile predicts clinical response to PD-1 blockade	28650338	10.1172/JCI91190
Immune_Checkpoint	2018	Nature	TGF?? attenuates tumour response to PD-L1 blockade by contributing to exclusion of T cells.	29443960	10.1038/nature25501
Interferons_Li_et_al	2020	Nature Communication	Pan-cancer Characterization of Immune-Related lncRNAs Identifies Potential Oncogenic Biomarkers	32081859	10.1038/s41467-020-14802-2
Interleukins_Li_et_al	2020	Nature Communication	Pan-cancer Characterization of Immune-Related lncRNAs Identifies Potential Oncogenic Biomarkers	32081859	10.1038/s41467-020-14802-2
Interleukins_Receptor_Li_et_al	2020	Nature Communication	Pan-cancer Characterization of Immune-Related lncRNAs Identifies Potential Oncogenic Biomarkers	32081859	10.1038/s41467-020-14802-2
Macrophages_Bindea_et_al	2013	Immunity	Spatio-temporal Dynamics of Intratumoral Immune Cells Reveal the Immune Landscape in Human Cancer	24138885	10.1016/j.immuni.2013.10.003
Macrophages_Rooney_et_al	2015	Cell	Molecular and Genetic Properties of Tumors Associated with Local Immune Cytolytic Activity	25594174	10.1016/j.cell.2014.12.033
Mast_cells_Bindea_et_al	2013	Immunity	Spatio-temporal Dynamics of Intratumoral Immune Cells Reveal the Immune Landscape in Human Cancer	24138885	10.1016/j.immuni.2013.10.003
Mast_cells_Danaher_et_al	2017	Journal for ImmunoTherapy of Cancer	Gene expression markers of Tumor Infiltrating Leukocytes	28239471	10.1186/s40425-017-0215-8
MDSC_Peng_et_al	2018	Nature Medicine	Signatures of T cell dysfunction and exclusion predict cancer immunotherapy response	30127393	10.1038/s41591-018-0136-1
MDSC_Wang_et_al	2016	Canccer Discovery	Targeting YAP-Dependent MDSC Infiltration Impairs Tumor Progression	26701088	10.1158/2159-8290.CD-15-0224
MeTIL_Jeschke_et_al	2017	The Journal of Clinical Investigation	DNA Methylation-Based Immune Response Signature Improves Patient Diagnosis in Multiple Cancers	28714863	10.1172/JCI91095
MHC_Class_I	2020	IOBR	Constructed by IOBR organization after consulting literatures	NA	NA
MHC_Class_II	2020	IOBR	Constructed by IOBR organization after consulting literatures	NA	NA
Mismatch_Repair	2018	Nature	TGF?? attenuates tumour response to PD-L1 blockade by contributing to exclusion of T cells.	29443960	10.1038/nature25501
Natural_Killer_Cell_Cytotoxicity_Li_et_al	2020	Nature Communication	Pan-cancer Characterization of Immune-Related lncRNAs Identifies Potential Oncogenic Biomarkers	32081859	10.1038/s41467-020-14802-2
Neutrophils_Bindea_et_al	2013	Immunity	Spatio-temporal Dynamics of Intratumoral Immune Cells Reveal the Immune Landscape in Human Cancer	24138885	10.1016/j.immuni.2013.10.003
Neutrophils_Danaher_et_al	2017	Journal for ImmunoTherapy of Cancer	Gene expression markers of Tumor Infiltrating Leukocytes	28239471	10.1186/s40425-017-0215-8
Neutrophils_Rooney_et_al	2015	Cell	Molecular and Genetic Properties of Tumors Associated with Local Immune Cytolytic Activity	25594174	10.1016/j.cell.2014.12.033
NK_CD56dim_cells_Bindea_et_al	2013	Immunity	Spatio-temporal Dynamics of Intratumoral Immune Cells Reveal the Immune Landscape in Human Cancer	24138885	10.1016/j.immuni.2013.10.003
NK_cells_Bindea_et_al	2013	Immunity	Spatio-temporal Dynamics of Intratumoral Immune Cells Reveal the Immune Landscape in Human Cancer	24138885	10.1016/j.immuni.2013.10.003
Normal_mucosa_Bindea_et_al	2013	Immunity	Spatio-temporal Dynamics of Intratumoral Immune Cells Reveal the Immune Landscape in Human Cancer	24138885	10.1016/j.immuni.2013.10.003
Nucleotide_excision_repair	2018	Nature	TGF?? attenuates tumour response to PD-L1 blockade by contributing to exclusion of T cells.	29443960	10.1038/nature25501
Pan_F_TBRs	2018	Nature	TGF?? attenuates tumour response to PD-L1 blockade by contributing to exclusion of T cells.	29443960	10.1038/nature25501
pDCs_Rooney_et_al	2015	Cell	Molecular and Genetic Properties of Tumors Associated with Local Immune Cytolytic Activity	25594174	10.1016/j.cell.2014.12.033
PPAGs	2017	Nature	Mutual regulation of tumour vessel normalization and immunostimulatory reprogramming	28371798	10.1038/nature21724
SW480_cancer_cells_Bindea_et_al	2013	Immunity	Spatio-temporal Dynamics of Intratumoral Immune Cells Reveal the Immune Landscape in Human Cancer	24138885	10.1016/j.immuni.2013.10.003
T_cell_accumulation_Peng_et_al	2018	Nature Medicine	Signatures of T cell dysfunction and exclusion predict cancer immunotherapy response	30127393	10.1038/s41591-018-0136-1
T_cell_exhaustion_Peng_et_al	2018	Nature Medicine	Signatures of T cell dysfunction and exclusion predict cancer immunotherapy response	30127393	10.1038/s41591-018-0136-1
T_cell_inflamed_GEP_Ayers_et_al	2017	The Journal of Clinical Investigation	IFN-???€?related mRNA profile predicts clinical response to PD-1 blockade	28650338	10.1172/JCI91190
T_cell_probe_Jeschke_et_al	2017	The Journal of Clinical Investigation	DNA Methylation-Based Immune Response Signature Improves Patient Diagnosis in Multiple Cancers	28714863	10.1172/JCI91095
T_cell_regulatory_Peng_et_al	2018	Nature Medicine	Signatures of T cell dysfunction and exclusion predict cancer immunotherapy response	30127393	10.1038/s41591-018-0136-1
T_cells_Bindea_et_al	2013	Immunity	Spatio-temporal Dynamics of Intratumoral Immune Cells Reveal the Immune Landscape in Human Cancer	24138885	10.1016/j.immuni.2013.10.003
T_cells_Danaher_et_al	2017	Journal for ImmunoTherapy of Cancer	Gene expression markers of Tumor Infiltrating Leukocytes	28239471	10.1186/s40425-017-0215-8
T_helper_cells_Bindea_et_al	2013	Immunity	Spatio-temporal Dynamics of Intratumoral Immune Cells Reveal the Immune Landscape in Human Cancer	24138885	10.1016/j.immuni.2013.10.003
TAM_Peng_et_al	2018	Nature Medicine	Signatures of T cell dysfunction and exclusion predict cancer immunotherapy response	30127393	10.1038/s41591-018-0136-1
Tcm_Bindea_et_al	2013	Immunity	Spatio-temporal Dynamics of Intratumoral Immune Cells Reveal the Immune Landscape in Human Cancer	24138885	10.1016/j.immuni.2013.10.003
TCR_signaling_Pathway_Li_et_al	2020	Nature Communication	Pan-cancer Characterization of Immune-Related lncRNAs Identifies Potential Oncogenic Biomarkers	32081859	10.1038/s41467-020-14802-2
Tem_Bindea_et_al	2013	Immunity	Spatio-temporal Dynamics of Intratumoral Immune Cells Reveal the Immune Landscape in Human Cancer	24138885	10.1016/j.immuni.2013.10.003
TFH_Bindea_et_al	2013	Immunity	Spatio-temporal Dynamics of Intratumoral Immune Cells Reveal the Immune Landscape in Human Cancer	24138885	10.1016/j.immuni.2013.10.003
TGFb_Family_Member_Li_et_al	2020	Nature Communication	Pan-cancer Characterization of Immune-Related lncRNAs Identifies Potential Oncogenic Biomarkers	32081859	10.1038/s41467-020-14802-2
TGFb_Family_Member_Receptor_Li_et_al	2020	Nature Communication	Pan-cancer Characterization of Immune-Related lncRNAs Identifies Potential Oncogenic Biomarkers	32081859	10.1038/s41467-020-14802-2
Th1_cells_Bindea_et_al	2013	Immunity	Spatio-temporal Dynamics of Intratumoral Immune Cells Reveal the Immune Landscape in Human Cancer	24138885	10.1016/j.immuni.2013.10.003
Th2_cells_Bindea_et_al	2013	Immunity	Spatio-temporal Dynamics of Intratumoral Immune Cells Reveal the Immune Landscape in Human Cancer	24138885	10.1016/j.immuni.2013.10.003
TIP_Cancer_antigen_presentation_1	2018	Cancer Research	TIP: A Web Server for Resolving Tumor Immunophenotype Profiling	30154154	10.1158/0008-5472.CAN-18-0689
TIP_Infiltration_of_immune_cells_into_tumors_1	2018	Cancer Research	TIP: A Web Server for Resolving Tumor Immunophenotype Profiling	30154154	10.1158/0008-5472.CAN-18-0689
TIP_Infiltration_of_immune_cells_into_tumors_2	2018	Cancer Research	TIP: A Web Server for Resolving Tumor Immunophenotype Profiling	30154154	10.1158/0008-5472.CAN-18-0689
TIP_Killing_of_cancer_cells_2	2018	Cancer Research	TIP: A Web Server for Resolving Tumor Immunophenotype Profiling	30154154	10.1158/0008-5472.CAN-18-0689
TIP_Priming_and_activation_1	2018	Cancer Research	TIP: A Web Server for Resolving Tumor Immunophenotype Profiling	30154154	10.1158/0008-5472.CAN-18-0689
TIP_Priming_and_activation_2	2018	Cancer Research	TIP: A Web Server for Resolving Tumor Immunophenotype Profiling	30154154	10.1158/0008-5472.CAN-18-0689
TIP_Recognition_of_cancer_cells_by_T_cells_1	2018	Cancer Research	TIP: A Web Server for Resolving Tumor Immunophenotype Profiling	30154154	10.1158/0008-5472.CAN-18-0689
TIP_Recognition_of_cancer_cells_by_T_cells_2	2018	Cancer Research	TIP: A Web Server for Resolving Tumor Immunophenotype Profiling	30154154	10.1158/0008-5472.CAN-18-0689
TIP_Release_of_cancer_cell_antigens	2018	Cancer Research	TIP: A Web Server for Resolving Tumor Immunophenotype Profiling	30154154	10.1158/0008-5472.CAN-18-0689
TIP_Trafficking_of_immune_cells_to_tumors	2018	Cancer Research	TIP: A Web Server for Resolving Tumor Immunophenotype Profiling	30154154	10.1158/0008-5472.CAN-18-0689
TLS_Nature	2020	Nature	Tertiary lymphoid structures improve immunotherapy and survival in melanoma	NA	10.1038/s41586-019-1914-8
TMEscore_CIR	2019	Cancer Immunology Research	Tumor Microenvironment Characterization in Gastric Cancer Identifies Prognostic and Immunotherapeutically Relevant Gene Signatures	30842092	10.1158/2326-6066.CIR-18-0436
TMEscore_plus	2020	Cancer Research	under review	NA	NA
TMEscoreA_CIR	2019	Cancer Immunology Research	Tumor Microenvironment Characterization in Gastric Cancer Identifies Prognostic and Immunotherapeutically Relevant Gene Signatures	30842092	10.1158/2326-6066.CIR-18-0436
TMEscoreA_plus	2020	Cancer Research	under review	NA	NA
TMEscoreB_CIR	2019	Cancer Immunology Research	Tumor Microenvironment Characterization in Gastric Cancer Identifies Prognostic and Immunotherapeutically Relevant Gene Signatures	30842092	10.1158/2326-6066.CIR-18-0436
TMEscoreB_plus	2020	Cancer Research	under review	NA	NA
TNF_Family_Members_Li_et_al	2020	Nature Communication	Pan-cancer Characterization of Immune-Related lncRNAs Identifies Potential Oncogenic Biomarkers	32081859	10.1038/s41467-020-14802-2
TNF_Family_Members_Receptors_Li_et_al	2020	Nature Communication	Pan-cancer Characterization of Immune-Related lncRNAs Identifies Potential Oncogenic Biomarkers	32081859	10.1038/s41467-020-14802-2
Treg_Rooney_et_al	2015	Cell	Molecular and Genetic Properties of Tumors Associated with Local Immune Cytolytic Activity	25594174	10.1016/j.cell.2014.12.033
Type_I_IFN_Reponse_Rooney_et_al	2015	Cell	Molecular and Genetic Properties of Tumors Associated with Local Immune Cytolytic Activity	25594174	10.1016/j.cell.2014.12.033

## Sheet: Table.S2
Table S2. The siRNA sequences of FANCG, CSTF2, and ZNF185
Gene name	Sequences
	sense（5'-3'）	antisense（5'-3'）
FANCG-Homo-633	GUCACCUGCAACUUCAUUATT	UAAUGAAGUUGCAGGUGACTT
FANCG-Homo-1207	GAGCACUGUUGUACUUGGUTT	ACCAAGUACAACAGUGCUCTT
FANCG-Homo-891	CUGGCCUUGUUACUAGAGATT	UCUCUAGUAACAAGGCCAGTT
CSTF2-Homo-252	GACCAAGAGACAGCACUUATT	UAAGUGCUGUCUCUUGGUCTT
CSTF2-Homo-532	GGAACAUGUUACUUCAGAATT	UUCUGAAGUAACAUGUUCCTT
CSTF2-Homo-1046	GGGAGGCACUUUACUUUCUTT	AGAAAGUAAAGUGCCUCCCTT
ZNF185-Homo-456	CCACUGAGGAUUACAAGAATT	UUCUUGUAAUCCUCAGUGGTT
ZNF185-Homo-1517	CAACUUGUCAGACGAGAGATT	UCUCUCGUCUGACAAGUUGTT
ZNF185-Homo-2021	GGGAUCUGUACUUACUGCATT	UGCAGUAAGUACAGAUCCCTT

## Sheet: Table. S3
Table S3. The univariate results of 100 immune gene sets in the ICGC, TCGA, and GEO cohorts.
ICGC							TCGA							GEO
Gene sets	p.value	HR	Low 95%CI	High 95%CI			Gene sets	p.value	HR	Low 95%CI	High 95%CI			Gene sets	p.value	HR	Low 95%CI	High 95%CI
Antigen_Processing_and_Presentation_Li_et_al	0.382975	0.930947	0.792706	1.09329			Antigen_Processing_and_Presentation_Li_et_al	0.00841483	1.31924	1.07355	1.62116			Antigen_Processing_and_Presentation_Li_et_al	0.181399	1.16942	0.929586	1.47113
Antimicrobials_Li_et_al	0.768676	0.976655	0.8344	1.14316			Antimicrobials_Li_et_al	0.0126977	1.30471	1.05844	1.60828			Antimicrobials_Li_et_al	0.163983	1.14156	0.947386	1.37554
APM	0.208578	0.893508	0.749685	1.06492			APM	6.41336e-05	1.61031	1.27483	2.03408			B_cells_Bindea_et_al	0.173246	0.914609	0.804352	1.03998
B_cells_Bindea_et_al	0.00647215	0.771444	0.640006	0.929876			B_cells_Bindea_et_al	0.392986	0.905552	0.721195	1.13704			B_cells_Danaher_et_al	0.180345	0.9118	0.796586	1.04368
B_cells_Danaher_et_al	0.00648327	0.775685	0.646043	0.931341			B_cells_Danaher_et_al	0.463896	0.92142	0.740199	1.14701			B_cells_Rooney_et_al	0.765071	0.978849	0.850785	1.12619
B_cells_Rooney_et_al	0.0396291	0.827729	0.69131	0.991069			B_cells_Rooney_et_al	0.699694	0.95813	0.770975	1.19072			Base_excision_repair	0.104933	0.87857	0.751298	1.0274
Base_excision_repair	0.563528	1.05052	0.888732	1.24177			Base_excision_repair	0.120114	1.17269	0.959275	1.43358			BCR_Signaling_Pathway_Li_et_al	0.844581	1.02008	0.836192	1.24441
BCR_Signaling_Pathway_Li_et_al	0.112533	0.867022	0.72693	1.03411			BCR_Signaling_Pathway_Li_et_al	0.32804	1.09832	0.910149	1.32539			CAF_Peng_et_al	0.510118	0.955025	0.832806	1.09518
CAF_Peng_et_al	0.870006	0.987279	0.846929	1.15089			CAF_Peng_et_al	0.00551299	1.46753	1.1193	1.92409			CD8_Rooney_et_al	0.156372	0.851759	0.682273	1.06335
CD_8_T_effector	0.210272	0.903584	0.771051	1.0589			CD_8_T_effector	0.0427485	1.23035	1.0068	1.50354			CD8_T_cells_Bindea_et_al	0.0512216	0.886854	0.786008	1.00064
CD8_Rooney_et_al	0.324365	0.923602	0.788575	1.08175			CD8_Rooney_et_al	0.500662	1.07335	0.873519	1.3189			Cell_cycle	0.030867	1.19325	1.0164	1.40086
CD8_T_cells_Bindea_et_al	1.86178e-05	0.683959	0.574778	0.813881			CD8_T_cells_Bindea_et_al	0.660403	1.04722	0.852418	1.28653			CellCycle_Reg	0.0677169	1.15269	0.989703	1.34251
Cell_cycle	0.000188073	1.37557	1.1636	1.62615			Cell_cycle	1.94856e-05	1.54975	1.26749	1.89487			Chemokine_Receptors_Li_et_al	0.90882	0.985606	0.769026	1.26318
CellCycle_Reg	0.348311	1.08466	0.915241	1.28545			CellCycle_Reg	0.0102736	1.31077	1.06604	1.61167			Chemokines_Li_et_al	0.183875	1.18364	0.923061	1.51779
Chemokine_Receptors_Li_et_al	0.0287498	0.827464	0.698286	0.980539			Chemokine_Receptors_Li_et_al	0.540095	1.06109	0.877746	1.28273			Co_inhibition_T_cell_Rooney_et_al	0.157722	1.19981	0.931878	1.54477
Chemokines_Li_et_al	0.46592	0.943518	0.807006	1.10312			Chemokines_Li_et_al	0.0185765	1.27428	1.0414	1.55923			Co_stimulation_APC_Rooney_et_al	0.110524	1.11594	0.975282	1.27687
Co_inhibition_T_cell_Rooney_et_al	0.0581267	0.855824	0.72852	1.00537			Co_inhibition_T_cell_Rooney_et_al	0.511191	1.06904	0.875984	1.30465			Co_stimulation_T_cell_Rooney_et_al	0.0128534	0.778141	0.638603	0.948169
Co_stimulation_APC_Rooney_et_al	0.630996	1.04242	0.879868	1.23501			Co_stimulation_APC_Rooney_et_al	0.0139575	1.2885	1.05273	1.57708			Cytokine_Receptors_Li_et_al	0.188572	0.887726	0.743326	1.06018
Co_stimulation_T_cell_Rooney_et_al	0.0148819	0.814074	0.689864	0.960649			Co_stimulation_T_cell_Rooney_et_al	0.961465	0.995108	0.815584	1.21415			Cytokines_Li_et_al	0.581323	0.952833	0.802489	1.13134
Cytokine_Receptors_Li_et_al	0.172391	0.89609	0.765444	1.04904			Cytokine_Receptors_Li_et_al	0.39247	1.08538	0.89956	1.30958			Cytotoxic_cells_Bindea_et_al	0.0106566	0.77922	0.643445	0.943646
Cytokines_Li_et_al	0.978709	1.00214	0.856401	1.17268			Cytokines_Li_et_al	0.0234218	1.26815	1.03265	1.55735			Cytotoxic_cells_Danaher_et_al	0.129043	0.847753	0.684932	1.04928
Cytotoxic_cells_Bindea_et_al	0.0903767	0.870027	0.740539	1.02216			Cytotoxic_cells_Bindea_et_al	0.523723	1.06934	0.870194	1.31406			DC_Bindea_et_al	0.0969929	0.871393	0.740641	1.02523
Cytotoxic_cells_Danaher_et_al	0.375269	0.930442	0.793371	1.0912			Cytotoxic_cells_Danaher_et_al	0.461822	1.0804	0.879287	1.32751			DNA_replication	0.603747	1.03293	0.91397	1.16738
DC_Bindea_et_al	0.0492267	0.855896	0.732944	0.999473			DC_Bindea_et_al	0.474179	1.07548	0.881164	1.31265			EMT1	0.253766	1.06585	0.955279	1.18923
DDR	0.00694714	1.24261	1.0613	1.45489			DDR	0.0679998	1.20434	0.986345	1.47051			EMT2	0.115866	1.09864	0.977078	1.23532
DNA_replication	0.0064069	1.25618	1.0662	1.48002			DNA_replication	0.0106872	1.28058	1.05911	1.54836			EMT3	0.405088	0.933997	0.795307	1.09687
EMT1	0.00105377	1.37955	1.13796	1.67241			EMT1	0.0475073	1.24288	1.00239	1.54107			Eosinophils_Bindea_et_al	0.218704	0.925497	0.818078	1.04702
EMT2	0.503026	1.05959	0.894479	1.25519			EMT2	0.00968009	1.33635	1.07281	1.66464			GPAGs	0.0658557	0.882736	0.772879	1.00821
EMT3	0.791895	0.977713	0.826987	1.15591			EMT3	0.0134816	1.29669	1.05518	1.59347			HLA_signature_gene	0.331524	0.894532	0.714327	1.1202
Eosinophils_Bindea_et_al	0.0140755	0.82954	0.714577	0.962998			Eosinophils_Bindea_et_al	0.99289	1.00088	0.825077	1.21414			Homologous_recombination	0.528774	1.04389	0.913295	1.19315
GPAGs	0.431442	0.938164	0.800235	1.09987			GPAGs	0.255092	1.11617	0.9237	1.34874			ICB_resistance_Peng_et_al	0.228172	1.0899	0.947501	1.2537
HLA_signature_gene	0.03637	0.844308	0.720554	0.989318			HLA_signature_gene	0.481939	1.07113	0.884436	1.29723			iDC_Bindea_et_al	0.276842	0.937754	0.835184	1.05292
Homologous_recombination	0.0382816	1.19165	1.00951	1.40666			Homologous_recombination	0.0265279	1.22983	1.02439	1.47646			IFNG_signature_Ayers_et_al	0.831641	0.982894	0.838349	1.15236
ICB_resistance_Peng_et_al	0.188607	0.902336	0.774161	1.05173			ICB_resistance_Peng_et_al	0.0394737	1.22676	1.0099	1.49018			Immune_Checkpoint	0.449776	1.05928	0.91233	1.2299
iDC_Bindea_et_al	0.0935789	0.877206	0.752654	1.02237			iDC_Bindea_et_al	0.643763	1.04642	0.863349	1.26831			Interferons_Li_et_al	0.251874	1.06693	0.955011	1.19196
IFNG_signature_Ayers_et_al	0.79016	0.977942	0.82978	1.15256			IFNG_signature_Ayers_et_al	0.000759669	1.40234	1.15178	1.7074			Interleukins_Li_et_al	0.221795	0.917297	0.798672	1.05354
Immune_Checkpoint	0.0497452	0.851793	0.725681	0.999821			Immune_Checkpoint	0.214235	1.1338	0.929982	1.38228			Interleukins_Receptor_Li_et_al	0.672641	1.0287	0.902148	1.17302
Interferons_Li_et_al	0.0661104	1.16825	0.989705	1.37901			Interferons_Li_et_al	0.139082	1.16462	0.951679	1.4252			Macrophages_Bindea_et_al	0.0726678	1.12654	0.989103	1.28307
Interleukins_Li_et_al	0.403583	1.07372	0.908659	1.26877			Interleukins_Li_et_al	0.0172415	1.25561	1.04111	1.5143			Macrophages_Rooney_et_al	0.0380665	1.12788	1.00665	1.2637
Interleukins_Receptor_Li_et_al	0.787848	1.02267	0.8686	1.20408			Interleukins_Receptor_Li_et_al	0.0178632	1.27871	1.04331	1.56721			Mast_cells_Bindea_et_al	0.162818	0.908574	0.794117	1.03953
Macrophages_Bindea_et_al	0.380308	1.07184	0.917947	1.25154			Macrophages_Bindea_et_al	0.0140534	1.28484	1.05191	1.56933			MDSC_Peng_et_al	0.00133399	1.25094	1.09104	1.43428
Macrophages_Rooney_et_al	0.945724	0.994767	0.855307	1.15697			Macrophages_Rooney_et_al	0.0659633	1.20167	0.987954	1.46162			MDSC_Wang_et_al	0.328371	1.07319	0.931452	1.2365
Mast_cells_Bindea_et_al	0.235587	0.907271	0.772502	1.06555			Mast_cells_Bindea_et_al	0.766993	0.969704	0.791159	1.18854			MeTIL_Jeschke_et_al	0.0745019	0.89627	0.794645	1.01089
Mast_cells_Danaher_et_al	0.491577	0.945672	0.806511	1.10884			Mast_cells_Danaher_et_al	0.691781	1.04163	0.851418	1.27433			MHC_Class_II	0.447993	0.952491	0.839955	1.0801
MDSC_Peng_et_al	1.81856e-06	1.63506	1.33611	2.0009			MDSC_Peng_et_al	0.000158749	1.74438	1.30692	2.32828			Mismatch_Repair	0.611708	1.04602	0.879221	1.24446
MDSC_Wang_et_al	0.726928	1.02783	0.881063	1.19905			MDSC_Wang_et_al	0.114296	1.16535	0.963773	1.40909			Natural_Killer_Cell_Cytotoxicity_Li_et_al	0.0474057	1.21728	1.00225	1.47845
MeTIL_Jeschke_et_al	0.00210535	0.765175	0.645164	0.907509			MeTIL_Jeschke_et_al	0.122529	0.851176	0.693744	1.04433			Neutrophils_Bindea_et_al	0.108217	1.13606	0.9723	1.3274
MHC_Class_I	0.0907797	0.858503	0.719379	1.02453			MHC_Class_I	0.0551339	1.21561	0.995719	1.48406			Neutrophils_Danaher_et_al	0.157662	1.08846	0.967719	1.22426
MHC_Class_II	0.184282	0.901919	0.774435	1.05039			MHC_Class_II	0.242241	1.12673	0.922506	1.37615			Neutrophils_Rooney_et_al	0.616449	0.96066	0.821044	1.12402
Mismatch_Repair	0.0275731	1.19901	1.02025	1.4091			Mismatch_Repair	0.0108171	1.2885	1.06029	1.56584			NK_CD56dim_cells_Bindea_et_al	0.975136	0.997703	0.863365	1.15294
Natural_Killer_Cell_Cytotoxicity_Li_et_al	0.723112	1.0298	0.87541	1.21141			Natural_Killer_Cell_Cytotoxicity_Li_et_al	0.160769	1.14185	0.94864	1.3744			NK_cells_Bindea_et_al	0.20991	0.906704	0.777993	1.05671
Neutrophils_Bindea_et_al	0.0035102	1.27141	1.0821	1.49385			Neutrophils_Bindea_et_al	0.164368	1.14703	0.945373	1.39171			Normal_mucosa_Bindea_et_al	0.189381	0.925962	0.825474	1.03868
Neutrophils_Danaher_et_al	0.267216	1.09397	0.933471	1.28207			Neutrophils_Danaher_et_al	0.479408	1.07341	0.882084	1.30622			Nucleotide_excision_repair	0.603892	1.04373	0.887897	1.22692
Neutrophils_Rooney_et_al	0.421804	0.939873	0.807906	1.0934			Neutrophils_Rooney_et_al	0.840292	1.02022	0.839695	1.23957			Pan_F_TBRs	0.109899	1.11909	0.97489	1.28462
NK_CD56dim_cells_Bindea_et_al	0.846903	0.983755	0.833062	1.16171			NK_CD56dim_cells_Bindea_et_al	0.923378	0.989443	0.797009	1.22834			pDCs_Rooney_et_al	0.486985	0.931961	0.764029	1.1368
NK_cells_Bindea_et_al	0.596629	0.958208	0.818091	1.12232			NK_cells_Bindea_et_al	0.237523	0.891398	0.73659	1.07874			PPAGs	0.0182184	1.15921	1.02542	1.31045
Normal_mucosa_Bindea_et_al	0.0516207	0.858941	0.736992	1.00107			Normal_mucosa_Bindea_et_al	0.0118659	1.32556	1.06428	1.65099			SW480_cancer_cells_Bindea_et_al	0.154885	1.12367	0.956901	1.3195
Nucleotide_excision_repair	0.000562327	1.31592	1.12584	1.53808			Nucleotide_excision_repair	0.105131	1.18073	0.965794	1.44349			T_cell_accumulation_Peng_et_al	0.449138	0.956572	0.852676	1.07313
Pan_F_TBRs	0.714242	0.968586	0.816473	1.14904			Pan_F_TBRs	0.0156737	1.303	1.05127	1.61502			T_cell_exhaustion_Peng_et_al	0.359989	0.941454	0.82737	1.07127
pDCs_Rooney_et_al	0.232135	0.905552	0.769552	1.06559			pDCs_Rooney_et_al	0.546828	1.06432	0.868981	1.30356			T_cell_inflamed_GEP_Ayers_et_al	0.0176769	0.768054	0.617596	0.955166
PPAGs	0.0770338	1.17285	0.982854	1.39957			PPAGs	4.43748e-05	1.79154	1.3542	2.37011			T_cell_probe_Jeschke_et_al	0.561168	0.953757	0.81299	1.1189
SW480_cancer_cells_Bindea_et_al	0.00383471	1.27448	1.08127	1.50222			SW480_cancer_cells_Bindea_et_al	0.000890312	1.44038	1.16147	1.78628			T_cell_regulatory_Peng_et_al	0.122632	1.13256	0.967003	1.32646
T_cell_accumulation_Peng_et_al	0.000791045	0.752187	0.636936	0.888292			T_cell_accumulation_Peng_et_al	0.250827	0.887271	0.723436	1.08821			T_cells_Bindea_et_al	0.0368185	0.834661	0.70441	0.988997
T_cell_exhaustion_Peng_et_al	0.532862	0.950326	0.809713	1.11536			T_cell_exhaustion_Peng_et_al	0.143679	1.16147	0.950325	1.41952			T_cells_Danaher_et_al	0.0665161	0.867351	0.745038	1.00974
T_cell_inflamed_GEP_Ayers_et_al	0.0811567	0.863027	0.731354	1.01841			T_cell_inflamed_GEP_Ayers_et_al	0.223507	1.12933	0.928476	1.37364			T_helper_cells_Bindea_et_al	0.743483	0.965592	0.782923	1.19088
T_cell_probe_Jeschke_et_al	0.0678775	0.858416	0.72866	1.01128			T_cell_probe_Jeschke_et_al	0.858225	0.98221	0.806624	1.19602			TAM_Peng_et_al	0.0145135	0.774235	0.630617	0.950562
T_cell_regulatory_Peng_et_al	0.793339	1.02241	0.86618	1.20683			T_cell_regulatory_Peng_et_al	0.0024886	1.36155	1.11476	1.66298			Tcm_Bindea_et_al	0.533339	1.07152	0.862195	1.33167
T_cells_Bindea_et_al	0.00485191	0.782152	0.659234	0.927989			T_cells_Bindea_et_al	0.714009	0.962419	0.78414	1.18123			TCR_signaling_Pathway_Li_et_al	0.709537	1.03433	0.866013	1.23536
T_cells_Danaher_et_al	0.0153105	0.814423	0.689914	0.961403			T_cells_Danaher_et_al	0.955838	1.00563	0.824403	1.2267			Tem_Bindea_et_al	0.755815	1.01992	0.900683	1.15495
T_helper_cells_Bindea_et_al	0.465077	0.941341	0.800405	1.10709			T_helper_cells_Bindea_et_al	0.882734	1.01536	0.829152	1.2434			TFH_Bindea_et_al	0.0553951	0.883707	0.778714	1.00286
TAM_Peng_et_al	0.0657897	0.864303	0.739941	1.00957			TAM_Peng_et_al	0.110177	1.16927	0.965129	1.41658			TGFb_Family_Member_Li_et_al	0.949985	1.00448	0.873596	1.15497
Tcm_Bindea_et_al	0.679231	0.967601	0.82775	1.13108			Tcm_Bindea_et_al	0.231354	1.13141	0.924301	1.38493			TGFb_Family_Member_Receptor_Li_et_al	0.0512765	0.825995	0.681545	1.00106
TCR_signaling_Pathway_Li_et_al	0.249949	0.905829	0.765367	1.07207			TCR_signaling_Pathway_Li_et_al	0.454605	1.07552	0.888677	1.30164			Th1_cells_Bindea_et_al	0.389528	1.0666	0.920917	1.23533
Tem_Bindea_et_al	0.685914	1.03356	0.880763	1.21286			Tem_Bindea_et_al	0.0512291	0.807875	0.651918	1.00114			Th2_cells_Bindea_et_al	0.939745	0.992	0.805503	1.22168
TFH_Bindea_et_al	0.0150052	0.821441	0.701036	0.962526			TFH_Bindea_et_al	0.00509989	0.732483	0.589087	0.910784			TIP_Cancer_antigen_presentation_1	0.323063	0.907939	0.749663	1.09963
TGFb_Family_Member_Li_et_al	0.813985	0.981106	0.836969	1.15007			TGFb_Family_Member_Li_et_al	0.0495112	1.22434	1.00043	1.49836			TIP_Infiltration_of_immune_cells_into_tumors_1	0.832221	1.01284	0.900052	1.13977
TGFb_Family_Member_Receptor_Li_et_al	0.373637	0.928196	0.78768	1.09378			TGFb_Family_Member_Receptor_Li_et_al	0.216588	1.13402	0.928928	1.3844			TIP_Infiltration_of_immune_cells_into_tumors_2	0.633501	1.03665	0.894086	1.20194
Th1_cells_Bindea_et_al	0.327165	1.09496	0.913248	1.31284			Th1_cells_Bindea_et_al	0.0881976	1.18997	0.974325	1.45334			TIP_Killing_of_cancer_cells_2	0.316486	1.09695	0.915282	1.31468
Th2_cells_Bindea_et_al	0.195855	1.11371	0.946017	1.31112			Th2_cells_Bindea_et_al	2.7896e-06	1.61831	1.32316	1.97928			TIP_Priming_and_activation_1	0.384965	0.902485	0.716002	1.13754
TIP_Cancer_antigen_presentation_1	0.638349	1.03828	0.887742	1.21434			TIP_Cancer_antigen_presentation_1	0.0952359	1.16286	0.973977	1.38837			TIP_Priming_and_activation_2	0.491131	0.937988	0.78172	1.12549
TIP_Infiltration_of_immune_cells_into_tumors_1	0.0883187	1.15736	0.978319	1.36916			TIP_Infiltration_of_immune_cells_into_tumors_1	0.0199866	1.27568	1.03911	1.5661			TIP_Recognition_of_cancer_cells_by_T_cells_1	0.271799	1.09882	0.928821	1.29994
TIP_Infiltration_of_immune_cells_into_tumors_2	0.0277317	1.21418	1.02149	1.44324			TIP_Infiltration_of_immune_cells_into_tumors_2	0.0284904	1.24771	1.02356	1.52094			TIP_Recognition_of_cancer_cells_by_T_cells_2	0.113002	1.10315	0.977032	1.24554
TIP_Killing_of_cancer_cells_2	0.514101	1.05167	0.903978	1.22348			TIP_Killing_of_cancer_cells_2	0.0596824	1.2129	0.992156	1.48275			TIP_Release_of_cancer_cell_antigens	0.0503101	1.21532	0.999736	1.47739
TIP_Priming_and_activation_1	0.142624	0.885709	0.753054	1.04173			TIP_Priming_and_activation_1	0.206965	1.13033	0.934483	1.36722			TIP_Trafficking_of_immune_cells_to_tumors	0.926904	0.988485	0.771805	1.266
TIP_Priming_and_activation_2	0.0125995	0.805415	0.6795	0.954662			TIP_Priming_and_activation_2	0.146428	1.15233	0.951642	1.39533			TLS_Nature	0.0620154	0.858462	0.731327	1.0077
TIP_Recognition_of_cancer_cells_by_T_cells_1	0.616345	0.958633	0.812607	1.1309			TIP_Recognition_of_cancer_cells_by_T_cells_1	0.0287453	1.23701	1.02232	1.49678			TMEscore_CIR	0.141435	1.09903	0.969057	1.24643
TIP_Recognition_of_cancer_cells_by_T_cells_2	0.0479297	0.858087	0.73734	0.998606			TIP_Recognition_of_cancer_cells_by_T_cells_2	0.0504519	1.20741	0.999629	1.45839			TMEscore_plus	0.673054	1.02673	0.90833	1.16056
TIP_Release_of_cancer_cell_antigens	0.00363618	1.28448	1.08505	1.52056			TIP_Release_of_cancer_cell_antigens	0.00478191	1.36571	1.09983	1.69587			TMEscoreA_CIR	0.138155	1.15926	0.953544	1.40936
TIP_Trafficking_of_immune_cells_to_tumors	0.060265	0.860092	0.73496	1.00653			TIP_Trafficking_of_immune_cells_to_tumors	0.0531058	1.209	0.997461	1.4654			TMEscoreA_plus	0.988749	0.998689	0.832188	1.1985
TLS_Nature	0.271301	0.917091	0.786039	1.06999			TLS_Nature	0.0816083	0.815076	0.647518	1.02599			TMEscoreB_CIR	0.0827306	0.878848	0.759551	1.01688
TMEscore_CIR	0.0173703	1.1993	1.03251	1.39302			TMEscore_CIR	0.000250631	1.46607	1.19459	1.79926			TMEscoreB_plus	0.230636	0.927964	0.821188	1.04862
TMEscore_plus	0.269072	1.09326	0.933365	1.28055			TMEscore_plus	0.00162962	1.37522	1.12795	1.6767			TNF_Family_Members_Li_et_al	0.515755	1.05597	0.896036	1.24444
TMEscoreA_CIR	0.0902193	1.15099	0.978187	1.35432			TMEscoreA_CIR	0.000110294	1.50381	1.22286	1.84931			TNF_Family_Members_Receptors_Li_et_al	0.857009	1.01217	0.887365	1.15453
TMEscoreA_plus	0.501216	1.05709	0.89918	1.24273			TMEscoreA_plus	0.000126741	1.45629	1.20162	1.76494			Treg_Rooney_et_al	0.84483	1.02247	0.818448	1.27736
TMEscoreB_CIR	0.117723	0.88715	0.763564	1.03074			TMEscoreB_CIR	0.697729	0.960147	0.782001	1.17888			Type_I_IFN_Reponse_Rooney_et_al	0.192893	1.08038	0.961689	1.21372
TMEscoreB_plus	0.345008	0.93089	0.802316	1.08007			TMEscoreB_plus	0.773444	1.02965	0.843923	1.25624
TNF_Family_Members_Li_et_al	0.543332	0.948637	0.800299	1.12447			TNF_Family_Members_Li_et_al	0.00333224	1.3837	1.11395	1.71878
TNF_Family_Members_Receptors_Li_et_al	0.691139	1.03348	0.878529	1.21575			TNF_Family_Members_Receptors_Li_et_al	0.207359	1.12984	0.934553	1.36593
Treg_Rooney_et_al	0.434219	1.06992	0.903208	1.2674			Treg_Rooney_et_al	0.446158	1.07583	0.891416	1.29838
Type_I_IFN_Reponse_Rooney_et_al	0.905013	1.01036	0.853022	1.19672			Type_I_IFN_Reponse_Rooney_et_al	0.00136788	1.39793	1.13871	1.71615

## Sheet: Table. S4
Table S4. The Cibersort results of patients in the ICGC cohort
Patient	B cells naive	B cells memory	Plasma cells	T cells CD8	T cells CD4 naive	T cells CD4 memory resting	T cells CD4 memory activated	T cells follicular helper	T cells regulatory (Tregs)	T cells gamma delta	NK cells resting	NK cells activated	Monocytes	Macrophages M0	Macrophages M1	Macrophages M2	Dendritic cells resting	Dendritic cells activated	Mast cells resting	Mast cells activated	Eosinophils	Neutrophils	P-value	Pearson Correlation	RMSE
DO35009	0	0	0.00843302	0.144699	0	0.296644	0	0	0.0381654	0.0455318	0	0.0129368	0.0263251	0.0928307	0.0638041	0.0544548	0.0189472	0.0418213	0.155408	0	0	0	0.08	0.127356	1.04176
DO35057	0	0.0583469	0	0.0944269	0.0391269	0.437094	0	0	0.0230386	0.057341	0.00216932	0	0.00311986	0.123085	0.0583054	0.0856072	0	0	0	0.018339	0	0	0.03	0.260805	0.993877
DO35073	0	0.0134108	0.0300427	0.112153	0	0.233962	0.0483404	0	0.0268135	0	0.00142058	0.0133185	0.0119628	0.223742	0.0887324	0.0752611	0.0274915	0	0.0933489	0	0	0	0.05	0.148441	1.02838
DO35033	0	0.0572795	0.000672152	0.0125528	0	0.206054	0.0232087	0.00769417	0	0.00610397	0	0.0426737	0.0169228	0.0781904	0	0.102961	0.0858959	0.214363	0.145428	0	0	0	0.05	0.172452	1.01428
DO49205	0	0.00353381	0.0189443	0.0968267	0	0.308292	0.000971554	0	0.0289591	0.022445	0	0.0402179	0.0308117	0.17104	0.0252838	0.0703313	0.0377873	0.0170801	0.127475	0	0	0	0.05	0.169981	1.01931
DO49202	0.0653259	0.0360961	0	0.0411526	0	0.317445	0.00686119	0	0.0780839	0	0.0402954	0.0128249	0.0507908	0.321109	0.00547504	0.00279654	0	0.0081035	0.0136405	0	0	0	0.08	0.133873	1.04864
DO49203	0.0570519	0.174035	0	0.0375339	0	0.236479	0.0329231	0.000279375	0.0164756	0.0246385	0	0.0092967	0	0.154772	0.0611614	0.0662596	0.00320832	0.0507947	0.075091	0	0	0	0.05	0.193053	1.00393
DO49188	0	0.0940197	0	0.00729025	0	0.0537098	0.0779845	0	0.0577901	0	0.0136585	0	0.004324	0.225948	0.0597727	0.22253	0.0338944	0.0768659	0.0654204	0	0	0.00679198	0.46	0.0252091	1.0845
DO49193	0	0.0491599	0.000717116	0	0	0.197296	0	0	0.0378202	0.00464729	0	0.0714568	0.080486	0.474461	0.00240315	0.0525304	0	0	0.029023	0	0	0	0.19	0.0882112	1.09915
DO49178	0.0196151	0	0.0158048	0.0861458	0	0.236099	0.0423641	0.0209747	0.0217284	0	0	0.0189155	0.0586576	0.154749	0.0840427	0.104688	0.0275877	0.0118762	0.0839376	0	0	0.0128138	0.35	0.0441376	1.06374
DO49185	0	0.00111752	0.000861106	0.0154741	0	0.24836	0.00889074	0	0.0333564	0	0	0.0255176	0.0179024	0.259683	0.00860895	0.0937428	0.027062	0.0700703	0.179614	0	0	0.00973904	0.23	0.0791562	1.06203
DO49183	0	0.0129788	0.129077	0.0104963	0	0.0764347	0.0143781	0.0228523	0.048736	0	0.0549682	0	0	0.455562	0.0239538	0.0330002	0.0342693	0.0662729	0	0.00751412	0	0.00950613	0.19	0.0910015	1.09055
DO49169	0.00462441	0.00147112	0.0159597	0.0314022	0	0.450871	0.00938604	0	0.00669807	0.00464673	0	0.0172497	0	0.197301	0.015868	0.0654802	0	0.00155513	0.177487	0	0	0	0.05	0.166302	1.0286
DO49168	0.0187283	0.0489584	0.00970159	0.0820218	0	0.299585	0	0.0742315	0.0573038	0.000245528	0	0.00907389	0	0.210313	0.0780897	0.0625866	0.00818801	0	0.0391913	0	0	0.00178225	0.05	0.190099	1.01649
DO49165	0	0	0	0.0122614	0	0.0817249	0.0176681	0	0.0364824	0	0	0.00976139	0.0855627	0.283667	0	0.242614	0.0976676	0.0172043	0.115386	0	0	0	0.24	0.0731205	1.08612
DO49166	0	0.021368	0	0	0	0.304045	0	0	0.0295792	0	0	0.0769702	0.0555998	0.101637	0.011915	0.0148189	0.128637	0.0284049	0.225021	0	0	0.00200387	0.23	0.0739865	1.05396
DO49170	0	0.00509571	0.0197902	0	0	0.179924	0	0	0.0146153	0.0160038	0.00457007	0.00166771	0	0.40824	0.0380744	0.187714	0.0410468	0.0342322	0.0467558	0	0	0.00227003	0.06	0.139964	1.07095
DO49164	0.00205545	0	0.0093602	0	0	0.453427	0	0	0	0	0	0.00988066	0.0200637	0.203974	0.0454461	0.150858	0.00811679	0.0102688	0.0856624	0	0	0.000887011	0.12	0.108925	1.05204
DO49138	0.00791581	0	0.0130464	0.0159921	0	0.175479	0	0.0447594	0	0.0695328	0	0.065233	0.0224466	0.15526	0.0462218	0.0828106	0.032645	0.00441944	0.264239	0	0	0	0.08	0.133596	1.03659
DO49136	0.00426051	0	0.0273782	0.0147545	0	0.199162	0.0282774	0	0	0.0495629	0	0	0	0.159606	0.0345871	0.203861	0.170653	0.0302905	0.0714844	0	0	0.0061224	0.28	0.0542354	1.06534
DO49135	0.0238496	0	0.0460526	0	0	0.424111	0.00527146	0	0.0169018	0.013329	0	0	0.0343151	0.0547677	0.0405744	0.153444	0.0429372	0.0408043	0.0958828	0	0	0.00775896	0.14	0.102601	1.03892
DO49132	0	0.0143451	0.00632736	0.0143794	0	0.413324	0	0	0	0.0227067	0	0.0207503	0.0538473	0.1325	0	0.0790728	0.0266304	0.0926423	0.123474	0	0	0	0.05	0.170377	1.01742
DO49133	0.00261035	0	0.0367244	0.0736471	0	0.47514	0	0	0	0.00698095	0	0	0.00446161	0.145708	0.0100508	0.080777	0.047333	0.0571001	0.0594673	0	0	0	0.09	0.117729	1.04934
DO49129	0.00448502	0	0.0093692	0.00166445	0	0.342241	0	0	0.0484801	0.0564234	0	0.00671711	0	0.271512	0.0431095	0.170522	0	0	0.0454757	0	0	0	0.24	0.0694351	1.07717
DO49127	0.0173511	0	0.0394219	0	0	0.421845	0	0	0.00273181	0.0119114	0	0.0145222	0.217202	0.0374257	0	0.112218	0.00817502	0.0326103	0.0845854	0	0	0	0.1	0.115474	1.03755
DO49128	0.00182356	0.0109363	0.0222939	0.0206019	0	0.515458	0	0	0	0	0.0225904	0.024133	0.0621813	0.0530141	0.0546774	0.085056	0.0192335	0.000409265	0.107591	0	0	0	0.22	0.0843294	1.06018
DO49125	0.00715454	0.0200915	0.0293154	0.150941	0	0.360329	0	0	0.00237838	0	0.0188942	0.0168994	0.0700086	0.0899809	0.00518852	0.0713732	0.01374	0.0434379	0.100267	0	0	0	0.08	0.13397	1.03603
DO49126	0.155711	0.0211634	0.00385905	0.046533	0	0.25531	0.0537078	0	0.0198568	0	0.0311023	0.00190302	0	0.252879	0	0.0818543	0	0.0549463	0.0211739	0	0	0	0.04	0.20789	1.00454
DO49123	0	0.0022482	0.00853411	0.00676272	0	0.302518	0	0	0.0058736	0	0	0.0397141	0.142982	0.085314	0	0.157002	0.0762477	0.0413178	0.131485	0	0	0	0.05	0.161711	1.01503
DO49121	0	0.0491593	0	0.00864168	0	0.282804	0	0	0	0.0145223	0.000751135	0.00128665	0	0.390466	0.0369127	0.130612	0.00797873	0.0273193	0.0495456	0	0	0	0.03	0.243117	1.00804
DO49122	0	0.0213075	0.128874	0.141978	0	0.252385	0.0109372	0	0.0137342	0.1467	0	0	0	0.0477581	0.0764323	0.0591625	0.0339739	0.00289382	0.0638628	0	0	0	0.05	0.155812	1.03261
DO49130	0.00384601	0	0.0306197	0.00682261	0	0.26503	0.0212365	0.0269676	0.0144174	0	0.00114107	0.0293703	0.0118223	0.191645	0.0332834	0.104684	0.0428868	0.0569457	0.155595	0	0	0.00368568	0.19	0.0875864	1.04689
DO49118	0.0749639	0	0.00637099	0.076082	0	0.123749	0.00533827	0.0155726	0.0533074	0.0261874	0	0.0146809	0	0.353959	0.0855209	0.102205	0.00863664	0	0.0534259	0	0	0	0.04	0.201717	1.01982
DO49116	0.00161672	0	0.0664552	0.0213096	0	0.187604	0.015663	0	0.0555136	0	0.0135386	0.0125324	0	0.187887	0	0.168885	0.0634123	0.114054	0.0879355	0	0	0.00359259	0.05	0.157875	1.02005
DO49117	0	0.00901053	0.0370151	0.115006	0	0.382818	0	0	0	0.066122	0	0.0398025	0.0249565	0.0318368	0.0299263	0.12422	0.0537508	0.0071918	0.0783441	0	0	0	0.26	0.0627898	1.07188
DO49115	0.0292867	0	0.00961413	0	0	0.405985	0.0228309	0	0	0.0485102	0.0111143	0.000253675	0	0.252888	0	0.141369	0.0107237	0.0571329	0.0102903	0	0	0	0.02	0.281321	0.978577
DO49113	0	0	0.0629771	0	0	0.198221	0.000928454	0	0.0719292	0.00782292	0	0.0513584	0.00333592	0.0892588	0	0.199375	0	0.152281	0.155212	0	0	0.00729914	0.35	0.046475	1.06066
DO49111	0	0.045256	0.00419192	0.0121122	0	0.459366	0	0	0.00672749	0.108096	0	0.0347305	0.0142786	0.06895	0.0371816	0.0158207	0.0167394	0.0385029	0.138047	0	0	0	0.03	0.217708	1.00799
DO49108	0.0374093	0	0.101865	0.120224	0	0.0919949	0.0841072	0.0142713	0.015237	0.0829332	0	0.0312845	0.0124132	0.104878	0.040796	0.0970253	0.0239446	0.0232357	0.101907	0	0	0.0164745	0.34	0.0470161	1.05557
DO49104	0	0	0.0177068	0.115857	0	0.363761	0.0621842	0	0	0	0	0.0214385	0.0217427	0.0320088	0.0191873	0.0904043	0.0637374	0.00554873	0.186423	0	0	0	0.12	0.106825	1.0457
DO49101	0.119869	0	0.0246324	0.039731	0	0.350889	0	0.0342518	0.00861986	0.00863375	0	0.0517262	0.00940009	0.142419	0.0401625	0.0454884	0	0.0048895	0.119287	0	0	0	0.05	0.157822	1.02328
DO49100	0.00512357	0	0.0111607	0	0	0.208348	0	0.00279189	0.00731196	0	0	0.0666661	0.226154	0.0699256	0	0.196574	0.0200861	0.0869591	0.0988999	0	0	0	0.33	0.0491496	1.06359
DO49089	0.0112555	0	0.0191058	0.00481518	0	0.396534	0	0	0	0	0	0.0129443	0.0667548	0.1788	0	0.113551	0	0.0612401	0.135001	0	0	0	0.22	0.0861154	1.05209
DO49098	0	0.0189081	0.0227365	0.147491	0	0.372701	0.0135729	0	0.00117049	0.00681613	0	0.0171367	0.00915109	0.0433022	0	0.0916323	0.00737182	0.0744751	0.173535	0	0	0	0.04	0.201669	1.01001
DO49096	0.0867207	0	0.0277064	0.0451517	0	0.338683	0	0.0112604	0.0170239	0.0480259	0	0	0	0.268716	0.00873651	0.0799274	0	0.0623645	0.00568389	0	0	0	0.13	0.105678	1.0574
DO49093	0	0.0322515	0.0146676	0.0314394	0	0.484203	0.0281668	0	0	0.0814528	0	0	0	0.0792145	0.0363208	0.123379	0	0.0338239	0.0550814	0	0	0	0.09	0.121402	1.04971
DO49094	0.0427961	0	0.0151547	0.112302	0	0.471543	0	0.015615	0	0	0	0.0083868	0.00503704	0.138705	0.0532276	0.0932576	0	0.0022676	0.0417079	0	0	0	0.03	0.249075	0.995552
DO49091	0	0.0456918	0	0.0229558	0	0.155847	0	0	0.0351106	0	0	0.035496	0.162821	0.0625773	0.0163623	0.110124	0.0748158	0.0403254	0.237873	0	0	0	0.06	0.146265	1.02096
DO49090	0	0.0179713	0.011201	0	0	0.262084	0	0.00467239	0.0259726	0	0	0.0599148	0.0378095	0.119473	0	0.134135	0.155625	0.0624575	0.0852419	0	0	0.0234423	0.39	0.0352319	1.06522
DO49079	0.0339518	0	0.00828458	0.0196059	0	0	0.161796	0.034438	0.00403437	0.019978	0.0387525	0	0	0.343805	0	0.121009	0	0.172167	0.0388866	0	0	0.00329147	0.03	0.22632	1.01011
DO49078	0.0120689	0	0.0406917	0.10909	0	0.344069	0.0146289	0	0.0121223	0.133795	0	0	0.0120566	0.0548871	0.120125	0.028877	0.0179628	0	0.0996259	0	0	0	0.04	0.202569	1.01883
DO49082	0.00314229	0	0	0.031671	0	0.268237	0.00262502	0	0.0578193	0.0314789	0	0.00979513	0.0876184	0.206622	0.0285317	0.122273	0.107686	0	0.0424999	0	0	0	0.08	0.132126	1.03635
DO49081	0	0.0871986	0.00553118	0	0	0.397704	0	0	0	0	0	0.0387	0.032115	0.139708	0.0147559	0.0356977	0.200693	0	0.0478969	0	0	0	0.05	0.16125	1.02005
DO33296	0	0.0369849	0	0.0489291	0	0.305745	0	0	0	0.122705	0	0.0281532	0.0331668	0.0374731	0.070867	0.0995097	0.0478715	0	0.168594	0	0	0	0.05	0.147832	1.02952
DO33280	0	0	0.0962292	0.126096	0	0.393348	0.012939	0	0	0	0.0256561	0	0.0149617	0	0.0137322	0.170222	0	0.00148158	0.145333	0	0	0	0.06	0.137979	1.0351
DO33272	0.0170315	0	0	0.124517	0	0.404391	0	0	0	0.014089	0.0141194	0	0.058071	0.0669097	0.125725	0.029065	0.0195161	0	0.126565	0	0	0	0.05	0.170627	1.03053
DO33256	0.0130546	0	0	0	0	0.369635	0.0408298	0.010695	0	0.0453349	0	0.0392449	0	0.198574	0.0678992	0.0487365	0.0127183	0	0.153279	0	0	0	0.03	0.245044	0.989322
DO33264	0.00466349	0	0.000709699	0.0324598	0	0.13478	0	0.0237454	0	0	0.168512	0	0	0.19879	0.00693416	0.242545	0	0.022413	0	0.164448	0	0	0.33	0.0475866	1.10012
DO33232	0.0795844	0	0.0536197	0.0352787	0	0.487327	0.000190558	0	0.0368183	0	0	0.0159368	0	0.113041	0.0440875	0.0225234	0.0197523	0.0448675	0.0381828	0	0	0.00879	0.25	0.0658934	1.07191
DO33248	0	0.00419667	0.032107	0.040283	0	0.178867	0.002894	0.0141446	0.0105134	0.0482853	0	0	0	0.418107	0.00698441	0.153328	0	0.00498025	0	0.0853092	0	0	0.05	0.19847	1.04169
DO33240	0	0.033835	0.0320365	0.00777543	0	0.113813	0	0	0.0414277	0.0099669	0	0.0215497	0	0.535683	0.021606	0.150367	0	0	0.0115162	0.0131818	0	0.00724212	0.02	0.291566	1.01101
DO33216	0	0.000274184	0.00419077	0.0276257	0	0.192165	0.0220627	0	0	0.00597838	0	0.0209399	0.00808169	0.402855	0.0241101	0.176358	0.0301526	0.035862	0.0493436	0	0	0	0.05	0.185278	1.04452
DO34544	0	0	0.0402639	0.0518989	0	0.282896	0.00680083	0	0.123673	0	0.0257414	0.00490533	0.00493004	0.218847	0.0346746	0.0686615	0.0405505	0.0118714	0.0740661	0	0	0.010219	0.24	0.071079	1.06011
DO33224	0	0	0.00937374	0.00410084	0	0.459865	0	0	0	0.0158094	0	0.0106588	0.0612785	0.0907499	0.0367527	0.134259	0.0891112	0.0136817	0.0743587	0	0	0	0.19	0.0885418	1.0512
DO34552	0	0.0197613	0.0268137	0.128566	0	0.234165	0	0	0.0134454	0.0468282	0	0.0219215	0.0484343	0.155236	0.00313398	0.0688404	0.0319366	0.0181794	0.182737	0	0	0	0.14	0.099821	1.04574
DO34528	0.00305806	0.00390755	0	0	0	0.117466	0	0.0211289	0.00879932	0.0791959	0	0.100629	0.0135387	0.251891	0.0340315	0.165888	0	0.0536316	0.127229	0	0	0.019605	0.22	0.081391	1.07046
DO34520	0	0.00137317	0.012009	0.051783	0	0.252094	0	0.0126451	0.055692	0	0	0.0401227	0.00650637	0.300251	0.00615927	0.0932764	0.00135673	0.0667626	0.0964048	0	0	0.00356397	0.28	0.0567734	1.07827
DO34536	0.000223682	0	0.00745212	0.0212199	0	0.27226	0.00774221	0	0.00416863	0	0.0120532	0.0387251	0.110603	0.153793	0.0632844	0.0618771	0.0941252	0	0.152472	0	0	0	0.06	0.143706	1.02329
DO33208	0.0050086	0	0.00524339	0.029943	0	0.135512	0.0042319	0.00784154	0.0461714	0.0290296	0	0.00838081	0	0.472013	0.00641659	0.118385	0.0328117	0.0314073	0.0671138	0	0	0.000490143	0.05	0.167694	1.06272
DO33200	0	0.0357505	0	0	0	0.169326	0.124615	0.000892495	0	0.038798	0	0.0845743	0.0605526	0.0901651	0	0.104715	0.00991378	0.131287	0.137183	0	0.0122258	0	0.19	0.0884022	1.04402
DO34504	0.00802247	0	0.00576596	0.0533327	0	0.366683	0.0131513	0	0.00338806	0	0	0.0395776	0.0407429	0.066515	0.0383627	0.0721225	0.0851225	0	0.207213	0	0	0	0.05	0.164112	1.01915
DO33176	0	0.0086111	0.0069528	0	0	0.172266	0	0	0.00426767	0	0.0146063	0.00218498	0	0.561731	0.00764018	0.139302	0	0.0174326	0.0640196	0	0	0.000987033	0.03	0.222981	1.05922
DO33192	0.00721382	0.00189087	0.00662255	0.0211181	0	0.138656	0.0134783	0	0	0	0.0160182	0	0	0.557605	0	0.166954	0.00275756	0.00928418	0.0584012	0	0	0	0.03	0.267851	1.03381
DO33184	0.00633761	0	0.0087162	0.0308914	0	0.462926	0.0212433	0	0	0	0.0260161	0	0.0297192	0.10539	0.0559712	0.110258	0.00738144	0	0.13515	0	0	0	0.14	0.102318	1.04966
DO34488	0	0.0530386	0	0	0	0.21037	0.0168053	0	0	0.0758403	0	0.0533308	0.0180981	0.159797	0.115551	0.161819	0.01271	0.0016699	0.12097	0	0	0	0.05	0.1843	1.01471
DO33152	0.0165111	0	0.0245349	0	0	0.491407	0	0	0	0.110061	0.0268043	0	0.046561	0.0877115	0.0219926	0	0.0862768	0.00347687	0.0395869	0.00916918	0.0359069	0	0.25	0.0684445	1.07241
DO33168	0.0342998	0	0.0542184	0.0641822	0	0.370298	0.000755979	0.00206361	0	0	0.0361841	0	0.0554771	0.0620209	0.0241256	0.0954077	0.129997	0.0372051	0.0337648	0	0	0	0.05	0.177634	1.00968
DO34496	0	0.0214903	0.0242785	0.0453261	0	0.258786	0	0	0.0180921	0	0	0.00532465	0.00579931	0.403536	0.0344714	0.0893347	0.00322237	0	0.088	0	0	0.00233889	0.14	0.102695	1.0747
DO33160	0.0222586	0	0	0	0	0.340097	0	0	0	0.076705	0	0.0234226	0	0.377638	0.0499826	0.0124624	0.0356076	0.0201728	0.0416528	0	0	0	0.13	0.105639	1.07245
DO33136	0.000628961	0	0.047501	0.0939143	0	0.384393	0	0	0.0242777	0	0	0.00950956	0.00299225	0.0376925	0.0451191	0.0260904	0.130613	0.00691464	0.183186	0	0	0.00716654	0.18	0.0937192	1.04984
DO34464	0	0	0.038734	0.0169691	0	0.443532	0	0	0	0.0440861	0.0115877	0	0.0903057	0.0698485	0.0491203	0.0899799	0.0367977	0.00562019	0.103419	0	0	0	0.05	0.194779	1.00609
DO33144	0.00158723	0	0.00422169	0	0	0.384172	0.00240117	0	0	0.028439	0	0	0	0.209888	0.0612835	0.17957	0.0607707	0	0.0676671	0	0	0	0.09	0.122044	1.04648
DO34472	0	0.00931108	0	0	0	0.324805	0	0	0	0.104193	0	0	0.0397073	0.166773	0.0514354	0.0863321	0.0361458	0.00500349	0.176294	0	0	0	0.09	0.118704	1.03957
DO34440	0	0.00389107	0.0310769	0.125024	0	0.209481	0.000928752	0	0.038834	0	0	0.0911972	0.0586493	0.036167	0.0682325	0.0549046	0.0296847	0	0.251928	0	0	0	0.1	0.1158	1.04632
DO33112	0	0.0109327	0.0261268	0	0	0.129063	0	0.00692221	0.0111411	0.0165823	0.0031456	0	0.00259371	0.453452	0.0145544	0.196739	0.0271085	0.0185985	0.0809535	0	0	0.0020871	0.06	0.135769	1.08416
DO33128	0.010123	0	0.040865	0.000641193	0	0.251056	0.0219616	0	0	0.0347965	0	0.0343058	0.100466	0.0306608	0.0547438	0.106711	0.0492622	0.0300086	0.214006	0	0.0203926	0	0.03	0.212767	0.992365
DO33120	0	0.0472778	0	0.038753	0	0.270646	0	0	0	0.107833	0	0.00614467	0	0	0.0990695	0.22806	0.00674004	0	0.180955	0	0	0.0145212	0.03	0.216589	0.999031
DO33105	0	0.0303678	0	0	0	0.20848	0	0	0.0148213	0.0562543	0	0.025815	0	0.532306	0.0240227	0.050773	0.00152753	0.00752747	0.0441856	0	0	0.00391887	0.02	0.281793	1.00766
DO34432	0	0.00290065	0.0601734	0.0371932	0	0.198815	0	0	0.101249	0	0	0.0771727	0.00643225	0.161969	0.0492096	0.154961	0.0115939	0	0.127115	0	0	0.0112146	0.23	0.0743212	1.05314
DO33496	0	0.01081	0.0122181	0.00111701	0	0.322214	0	0	0	0	0.00644197	0.0134437	0.0220914	0.305184	0.00513099	0.162485	0.0290818	0.0361379	0.0736444	0	0	0	0.28	0.0541351	1.08472
DO33472	0	0.0396502	0.00760498	0	0	0.248989	0	0.0164718	0	0	0	0.0359399	0	0.327414	0	0.162312	0	0.10702	0.0441948	0.0104024	0	0	0.05	0.180057	1.03202
DO33480	0	0	0.0139112	0.174957	0	0.302062	0.000134467	0	0.0138859	0	0.0593335	0	0.00162376	0.0366167	0.0494496	0.167474	0.0449256	0	0.135626	0	0	0	0.23	0.0803002	1.06005
DO34785	0	0.00677981	0.0179055	0.00585388	0	0.414886	0	0	0.00157655	0.0417472	0	0.0275359	0.0240075	0.056926	0.012367	0.13855	0.0946579	0.0328888	0.124318	0	0	0	0.18	0.092129	1.04647
DO34793	0	0	0.045832	0.0596738	0	0.318712	0.0128418	0	0.0521091	0.0382396	0	0.0122346	0.0284885	0.097078	0.00660253	0.0493557	0.133636	0.0447486	0.083542	0	0	0.0169064	0.18	0.0918916	1.04332
DO34768	0	0.0352089	0	0.225534	0	0.445753	0	0	0	0	0.00802023	0.00647434	0.0300944	0.0289142	0.0249987	0.0740988	0.0392806	0	0.0816224	0	0	0	0.04	0.212503	1.02013
DO34769	0	0.0119957	0.00578552	0.0978488	0	0.119333	0.00963883	0	0.073587	0	0	0.0856437	0.0294858	0.133745	0.0178882	0.0623486	0.0423453	0.0783434	0.228474	0	0	0.00353717	0.13	0.105129	1.04419
DO34760	0	0.0512121	0.00309226	0.0189006	0	0.373241	0	0	0.0418718	0.0135266	0.0127033	0	0.0646812	0.214378	0.0384195	0.0487995	0.0145097	0.0585785	0.0460851	0	0	0	0.05	0.148496	1.02999
DO34777	0	0.0400404	0.00281999	0.0648322	0	0.41478	0	0	0	0.0722982	0	0.0327032	0.0186543	0.0563372	0.0350568	0.0690135	0.0134668	0.0209738	0.159023	0	0	0	0.03	0.250044	0.98983
DO33440	0.0287863	0	0.0528767	0.198979	0	0.0779802	0.00848876	0	0.0282015	0	0	0.0163995	0.139243	0	0.00160726	0.141727	0	0.00726038	0.254665	0	0	0.0437859	0.51	0.0206846	1.07525
DO34744	0	0.0852035	0.00040815	0.0178569	0	0.087371	0	0.0168035	0.0888419	0	0.00514731	0.00584514	0	0.552112	0.00461125	0.100933	0.0117932	0	0	0.0230731	0	0	0.14	0.100277	1.12076
DO34752	0.001096	0	0.0405752	0.142841	0	0.243056	0.0630458	0	0.00941455	0.0867943	0	0.0124205	0.000592132	0.0588954	0.0429193	0.0946957	0.0128612	0.0217173	0.169075	0	0	0	0.06	0.145005	1.02995
DO34720	0	0.0982014	0	0	0	0.223688	0	0.0204199	0.0203362	0	0	0.093527	0.071836	0.0862166	0.01603	0.111467	0	0.128904	0.0993745	0	0.0299992	0	0.22	0.083269	1.04475
DO33408	0	0	0.0170478	0.0220311	0	0.224102	0.00299183	0	0.0626679	0.00649934	0	0.0181252	0.150467	0.197076	0.0575187	0.0742346	0.104889	0	0.0623499	0	0	0	0.18	0.0927131	1.04678
DO34736	0.00966707	0	0	0	0	0.394405	0.0508997	0.0116821	0.00963705	0.0301031	0.0273605	0	0	0.188426	0.0986663	0.0596984	0.038367	0.0172127	0.0638753	0	0	0	0.05	0.193673	1.01361
DO33400	8.8378e-05	0	0.117425	0	0	0.349663	0.0725078	0	0.0462176	0.0797428	0	0	0	0.0183392	0.0865738	0.0806319	0.0368333	0.00969121	0.0763562	0	0	0.0259292	0.39	0.0358735	1.06827
DO33392	0	0.139762	0.0113806	0	0	0.415521	0	0.0310581	0.023753	0	0.109605	0	0.0393483	0.0857408	0.00868752	0	0.0813545	0.0129272	0.0154919	0	0.0253693	0	0.38	0.0393834	1.07647
DO33376	0	0.0102853	0.0733593	0.0459134	0	0.158123	0	0.0112854	0.0856491	0	0	0.00592552	0.0193228	0.37086	0.028265	0.108555	0	0	0.0822541	0	0	0.000201558	0.25	0.0672316	1.08042
DO34688	0.011749	0	0.0293816	0	0	0.151251	0	0.0124634	0.0289226	0	0	0.0631156	0	0.450208	0.0101447	0	0	0.0267461	0.195771	0	0	0.0202475	0.05	0.176392	1.045
DO34680	0.0205937	0	0.0197669	0	0	0.221616	0	0.00367743	0.0408994	0.00552098	0.103705	0	0.0181483	0.461295	0.000776365	0	0	0.0466682	0	0.0573325	0	0	0.35	0.0431213	1.11736
DO34696	0	0.0107394	0.0124153	0.0273678	0	0.273411	0.02681	0.0514443	0.0349887	0.0317616	0.0222312	0.00606796	0	0.124627	0.0620079	0.110877	0.0356169	0.0489127	0.117091	0	0	0.00362927	0.05	0.180557	1.00962
DO34664	0.00655692	0	0.00334611	0.0714882	0	0.167329	0.067418	0	0.0129943	0	0	0.0167117	0.0738174	0.244049	0.00388244	0.127404	0.0216145	0.0231386	0.16025	0	0	0	0.26	0.0630522	1.0632
DO33336	0.056027	0.0621552	0	0.0972593	0	0.300564	0	0.032644	0.0798693	0	0	0.0259249	0.00646134	0.210471	0	0.0330306	0	0.0729425	0.0226508	0	0	0	0.05	0.157378	1.0324
DO33344	0	0.0190413	0.0104345	0.148842	0	0.123128	0	0	0.0833773	0.0163736	0	0.0193108	0.00717651	0.24801	0.164042	0.0845586	0.0344472	0	0.0375718	0	0	0.00368599	0.37	0.0419868	1.09624
DO34648	0.0016582	0.00242571	0.0122071	0.0894207	0	0.227776	0	0	0.0377105	0	0.0211813	0.0152747	0.0122504	0.329754	0	0.122613	0.00594552	0.0471132	0.074669	0	0	0	0.1	0.114563	1.05932
DO34640	0	0.0559118	0	0	0	0.428694	0	0	0	0.0593919	0	0.0347569	0.0288717	0.102001	0.0821032	0.0347549	0.0325701	0.00410119	0.136843	0	0	0	0.11	0.113696	1.04526
DO33328	0	0.00109591	0.00212562	0.00195894	0	0.339329	0.00651706	0	0	0	0	0.0259252	0.0244502	0.303143	0.00840715	0.125215	0.0614312	0.0221562	0.0782453	0	0	0	0.12	0.10719	1.06017
DO34656	0	0	0.00569332	0.0132285	0	0.350827	0.0473174	0	0.0271931	0	0.0232531	0	0.00606487	0.193169	0.0151595	0.143878	0.0669507	0.0206221	0.086644	0	0	0	0.22	0.0849037	1.05398
DO34624	0	0	0.0294927	0.0604445	0	0.181501	0.0462841	0.00955062	0.0072384	0	0	0.0231205	0	0.251454	0	0.0931918	0	0.0843129	0.205606	0	0	0.00780284	0.23	0.0784745	1.05967
DO33304	0	0	0.00965988	0.131837	0	0.476872	0	0	0	0.0679298	0.0278069	0	0.013179	0.0832049	0.0683355	0.0878848	0	0.0135746	0.0197152	0	0	0	0.04	0.202484	1.02924
DO34632	0	0.0376229	0	0	0	0.571917	0	0	0.0223344	0	0.0344444	0	0	0.111698	0.0776722	0.0953824	0.00456852	0.0141243	0.0271363	0.00309964	0	0	0.01	0.330352	0.956483
DO34608	0	0.00891461	0.0462044	0.00823537	0	0.350514	0.0161609	0	0.085016	0	0	0.0191268	0.0313461	0.0627735	0.0434589	0.128845	0.0217852	0.0807326	0.0905668	0	0	0.00631993	0.23	0.0795965	1.04779
DO34600	0.00365322	0.00404601	0.00633559	0.0424303	0	0.263556	0.0199766	0	0.123228	0	0.0249272	0.031187	0.00223345	0.0996007	0.0359695	0.0766605	0.0408714	0.0902494	0.121244	0	0	0.0138318	0.33	0.0488423	1.06371
DO34192	0.00355019	0	0.0161448	0.0353731	0	0.223475	0.0329965	0.0100327	0.0439196	0	0.0203082	0	0.0981758	0.137018	0.00927089	0.11976	0.0871179	0.0574089	0.104456	0	0	0.000991644	0.14	0.102134	1.03499
DO34184	0	0.0100819	0.0346816	0.157361	0	0.316042	0	0.043307	0.042219	1.27707e-05	0.00278551	0	0.0160512	0.106905	0.0466952	0.0970301	0.00580802	0.0732955	0.0477243	0	0	0	0.03	0.232404	0.996324
DO34176	0	0	0.0256155	0.0521387	0	0.232039	0	0	0.0694524	0.092999	0	0.00730525	0.07457	0.0981528	0.0919913	0.118292	0.0427877	0.00456419	0.0900919	0	0	0	0.18	0.0925263	1.04621
DO34384	0.034031	0	0.000962465	0.0181105	0	0.296278	0.0328844	0	0.0166472	0	0.0269009	0	0.128136	0.213105	0	0.150187	0	0.0538508	0.0289071	0	0	0	0.05	0.173726	1.01866
DO33070	0	0.000964032	0.00260879	0.024212	0	0.298726	0	0	0	0	0	0.0257063	0.064689	0.193291	0	0.298847	0	0.0138761	0.0684362	0	0	0.00864295	0.05	0.195305	1.01726
DO34392	0	0.00117013	0.0123586	0.0309755	0	0.216531	0	0.00999857	0.0182116	0	0	0.00494813	0.0666415	0.317722	0.0289109	0.0678266	0.0966366	0.0473436	0.080726	0	0	0	0.12	0.108813	1.05606
DO33063	0.00476093	0	0.0217529	0.0238676	0	0.40464	0.00324548	0	0	0	0.0134032	0	0.041359	0.123097	0.110276	0.0635942	0.0276504	0.0032895	0.154296	0	0	0.00476799	0.05	0.175583	1.01704
DO33037	0	0.00971231	0.00906087	0.0177343	0	0.392171	0	0	0.00584966	0.0200063	0.00533649	0	0.062895	0.175606	0.00427211	0.137574	0.0100751	0.0359473	0.103394	0	0.010365	0	0.04	0.207366	1.00321
DO33032	0	0.00862516	0.0131238	0.0017954	0	0.153521	0.00549555	0	0	0.0269068	0	0.0208259	0.16658	0.10026	0	0.320643	0.0487045	0.0509265	0.0825922	0	0	0	0.03	0.217589	1.00187
DO34360	0.00380313	0	0.0081103	0.0130543	0	0.416587	0	0	0.00204331	0	0.00141095	0	0.280603	0.0632626	0.00566558	0.104027	0.0157441	0.0132728	0.0724161	0	0	0	0.02	0.284412	0.971153
DO33042	0	0	0.0248173	0.0193923	0	0.281548	0	0	0.0527325	0	0	0.0361228	0.0718772	0.0625861	0	0.211363	0	0.11012	0.122827	0	0	0.00661422	0.35	0.0452043	1.05991
DO33016	0.0563399	0	0.016849	0	0	0.661132	0	0	0	0	0.0789632	0	0.0472016	0.0307839	0.00771113	0.0495892	0	0	0	0.0514305	0	0	0.24	0.0693106	1.09658
DO34344	0.0318675	0	0.0348136	0.093447	0	0.467418	0	0	0	0.0082221	0	0.00788277	0.0504704	0.0424257	0	0.094832	0.0483562	0.0812548	0.0390104	0	0	0	0.09	0.123294	1.04496
DO33012	0.00585066	0	0.0269329	0.0344768	0	0.189361	0.000562939	0	0	0	0	0.00852533	0.0342616	0.202918	0	0.113125	0.222228	0.0332183	0.126118	0	0	0.00242125	0.15	0.0982402	1.05122
DO33028	0.0157729	0	0.0212621	0	0	0.2468	0	0	0	0.0601128	0	0	0	0.268284	0.00441622	0.169895	0.0346106	0	0.160598	0	0	0.0182487	0.24	0.0700982	1.07016
DO33024	0	0.0382373	0.0215783	0.0933157	0	0.164566	0.0857737	0	0.0060086	0.0873785	0	0.0378555	0	0.118093	0.0933408	0.0853473	0.0618236	0.0124168	0.0886268	0	0	0.00563807	0.05	0.170791	1.01556
DO33020	0.00781909	0	0.0223927	0.0653948	0	0.268125	0	0	0.0192983	0.0455433	0	0.00901922	0.0191993	0.297085	0.0351638	0.0854032	0.0452805	0.00666207	0.0736136	0	0	0	0.05	0.162538	1.0306
DO34320	0	0.0458599	0.0142803	0.0129938	0	0.304028	0.00691217	0	0.00730649	0	0.00653607	0	0.0372907	0.206941	0	0.106082	0	0.115338	0.136432	0	0	0	0.05	0.195285	1.00628
DO33008	0.00239788	0	0.0334503	0.139078	0	0.294622	0.0393885	0.0138438	0.00783291	0	0.0455438	0.0247597	0.0136951	0.0740599	0.0915245	0.0905424	0.0251261	0	0.0946516	0	0	0.0094832	0.04	0.201568	1.00767
DO33004	0.0476899	0	0.0120656	0.0552659	0	0.28604	0.00486468	0	0	0.00743064	0.0202557	0	0	0.296643	0.048899	0.105452	0.0185228	0.00718798	0.0896824	0	0	0	0.06	0.138049	1.04076
DO34336	0	0.0343475	0.000317241	0	0.0226783	0.0581408	0	0	0.0113796	0	0.0583013	0	0.105968	0.599052	0	0	0.0153745	0.0441883	0	0.0502527	0	0	0.01	0.411936	0.9406
DO33000	0.0206363	0	0.00313322	0	0	0.554698	0	0	0	0	0.0148168	0.0104558	0.0228238	0.0982021	0.0528899	0.0691172	0.00352934	0	0.149697	0	0	0	0.11	0.113502	1.05301
DO33098	0.0183644	0	0	0.0648465	0	0.448296	0.0261762	0	0	0.0139697	0.0240812	0	0.0335849	0.087879	0.0859298	0.0439752	0.0181748	0	0.134723	0	0	0	0.03	0.230968	0.997872
DO33077	0.00718771	0	0.00570443	0	0	0.407911	0.0166743	0	0	0.10294	0	0	0	0.330325	0.01263	0.0426886	0.0139118	0	0.0600274	0	0	0	0.14	0.104078	1.07019
DO33084	0.00382815	0.00751636	0	0.00661606	0	0.262622	0.0723842	0	0	0.0724043	0	0	0.0430445	0.132171	0.157716	0.0596975	0.0288597	0	0.153139	0	0	0	0.02	0.295093	0.966459
DO34304	0	0.0141048	0.016943	0.024985	0	0.315094	0.00834797	0	0.0101757	0	0	0.0319536	0.0379859	0.198195	0.0836172	0.0474973	0.0242302	0.0146902	0.17218	0	0	0	0.05	0.15202	1.02569
DO34312	0	0.00279456	0.00637523	0.0127718	0	0.108568	0.00240123	0	0.0183868	0	0	0.0618205	0	0.47389	0.00305752	0.154432	0	0.08868	0.0529179	0	0	0.0139042	0.33	0.0494617	1.13484
DO34264	0	0	0.0434054	0.026632	0	0.478815	0	0	0.0316633	0.0522706	0	0.000910754	0.0230331	0.0435021	0.0856501	0.0424282	0.0949288	0.00839838	0.0683628	0	0	0	0.28	0.0541466	1.07453
DO34280	0.0196488	0	0.0190856	0.00428646	0	0.35157	0.0264319	0	0.0188312	0	0.0488368	0	0.00378481	0.286095	0	0.0934693	0	0.0729762	0.049452	0	0	0.00553156	0.05	0.156094	1.03348
DO34272	0.0276722	0.056843	0.0264672	0.0490915	0	0.456328	0	0	0.00211854	0	0	0.0174799	0.0103799	0.134598	0.00250983	0.0849604	0.0359519	0.022217	0.0733822	0	0	0	0.05	0.189123	1.01322
DO34240	0	0.0135542	0.000800643	0	0	0.0299116	0.035221	0	0.0148478	0	0.0201134	0	0	0.811029	0.00247092	0.0600182	0	0	0.0120337	0	0	0	0.05	0.195756	1.16218
DO34256	0	0.0123163	0.0019956	0.00660255	0	0.349742	0	0	0	0	0	0.0127928	0.175257	0.140251	0.00605341	0.0632156	0.0512921	0.0291106	0.151371	0	0	0	0.03	0.249881	0.98155
DO34208	0	0.00432209	0.023993	0.0872095	0	0.246015	0.00620989	0	0.0313667	0	0	0.0355317	0.184733	0.0137398	0.0136564	0.142369	0.0939862	0.026418	0.0904501	0	0	0	0.06	0.139875	1.02202
DO34216	0	0	0.0420832	0.0617555	0	0.370532	0	0	0.00464685	0	0	0.0348254	0.102704	0.0278353	0.0925569	0.0913513	0.00304759	0.043182	0.12548	0	0	0	0.05	0.152333	1.02497
DO34288	0.00862684	0	0.0369803	0.0213361	0	0.134442	0	0.0404125	0.0111248	0.00627482	0	0.0624762	0.0086256	0.320944	0.0131166	0.160345	0.0248349	0.0340514	0.113983	0.00242658	0	0	0.25	0.0642998	1.07856
DO34296	0.0237654	0	0.013982	0	0	0.109323	0	0.00483458	0.105243	0	0	0.0189008	0.00365439	0.32798	0.0144315	0.204788	0.0719861	0.0342362	0.0668759	0	0	0	0.17	0.0944789	1.07347
DO33984	0.00121778	0	0.0591304	0.119037	0	0.303409	0.00559336	0	0.00762083	0	0	0.024682	0.00934085	0.142753	0.103789	0.10139	0.0394915	0	0.0825456	0	0	0	0.05	0.177524	1.0164
DO32988	0.0113573	0	0.0160982	0.0339638	0	0.391062	0	0	0.00652566	0	0.0188732	0.0109591	0.00511237	0.191283	0.0712675	0.0826761	0.0174897	0	0.139836	0	0	0.0034955	0.05	0.170691	1.02091
DO32984	0	0.00225202	0.00931126	0.0110641	0	0.191127	0.0291093	0.00576837	0.0232535	0.000532402	0.0396008	0	0	0.415816	0.0270374	0.116962	0	0.0125462	0.109831	0	0	0.00578871	0.1	0.114595	1.07259
DO32980	0.0141733	0	0.00149577	0	0	0.260744	0	0.0420589	0	0.118563	0.0399875	0	0.0397918	0.357801	0.0658608	0	0.0193305	0.00240823	0	0.0377846	0	0	0.23	0.0741647	1.0863
DO32996	0.0160087	0	0.0297103	0.058236	0	0.405809	0.0130116	0	0	0	0	0.0132232	0	0.181095	0.0121374	0.0914866	0.0183726	0.0213825	0.138779	0	0	0.00074751	0.08	0.130184	1.03795
DO32992	0.00120261	0.00316088	0.00513809	0	0	0.308606	0	0	0	0.0179993	0	0.0162298	0.21806	0.270333	0.00720578	0.0666611	0.000626722	0.00404549	0.077375	0.0033569	0	0	0.05	0.193816	1.01678
DO32968	0.0741626	0	0.00264175	0.00862899	0	0.423789	0	0	0.0167513	0.0455906	0	0	0	0.244153	0.0994361	0.0466099	0.00793147	0	0.0303052	0	0	0	0.05	0.190445	1.02213
DO32964	0	0	0.00694749	0.0506812	0	0.231561	0.00438309	0	0.0455823	0.0637299	0	0.00176271	0.02352	0.157384	0.0636531	0.163068	0.059871	0	0.127856	0	0	0	0.06	0.146472	1.02578
DO32960	0.000542347	0	0.0246936	0.0841966	0	0.396707	0	0	0	0	0.0173139	0	0.0240007	0.13099	0.0465179	0.0824028	0.0767353	0.00550704	0.110392	0	0	0	0.1	0.115332	1.04108
DO32976	0	0.0932709	0	0	0	0.0879068	0	0.00938927	0.0240837	0.0307511	0	0.0605844	0	0.540578	0.0137921	0.0295496	0	0.0108981	0.0895544	0	0	0.00964215	0.22	0.084522	1.1142
DO32972	0.0146649	0	0	0	0	0.287473	0.0185954	0	0	0.033864	0.00474171	0	0	0.309207	0.0306576	0.144467	0.0104319	0.0532557	0.0926422	0	0	0	0.05	0.159558	1.03611
DO32944	0.0156253	0	0.0119383	0.0173206	0	0.439578	0.028007	0	0	0.0643464	0	0.0109744	0.11372	0.0620237	0.062756	0.036132	0.0157768	0.00841709	0.113384	0	0	0	0.01	0.297053	0.964374
DO32940	0	0.0141857	0	0.0151937	0	0.202126	0	0	0.000128617	0.00288464	0	0.0407882	0	0.485112	0	0.0787505	0	0.0297436	0.120625	0	0	0.0104619	0.05	0.153404	1.07052
DO32952	0	0.0240271	0.011237	0.000376325	0	0.160781	0	0	0.00294712	0	0	0.0157243	0.0241922	0.347138	0	0.144166	0.0763834	0.0966043	0.0964202	0	0	0	0.05	0.169002	1.04077
DO32928	0.00544618	0	0.0173272	0.00720982	0	0.252398	0.00726329	0.0239271	0.0117171	0.0571859	0.0310816	0	0.07228	0.375187	0	0.0177283	0.0222373	0.0580889	0.0409225	0	0	0	0.23	0.0792723	1.07734
DO32924	0	0.0296486	0.00069385	0	0	0.185467	0	0.0104002	0.0106357	0.0613208	0	0.0526362	0.14464	0.329189	0.00873052	0.0904566	0.022676	0	0.0535051	0	0	0	0.11	0.112613	1.05969
DO32920	0	0	0.000316797	0.080589	0	0.274668	0	0.014874	0	0.0122311	0	0.0224092	0.150724	0	0.0186357	0.105097	0.0890348	0.0288745	0.202545	0	0	0	0.11	0.112247	1.03654
DO32936	0.030218	0	0.00312335	0.000429513	0	0.207997	0	0	0	0	0	0.036447	0.060792	0.225841	0.00889889	0.201778	0	0.0200104	0.204464	0	0	0	0.4	0.033121	1.08293
DO32932	0	0	0.00529381	0.074213	0	0.340473	0	0	0	0.0613118	0.00303633	0	0.040183	0.072775	0.0740199	0.186489	0.0665459	0	0.0756599	0	0	0	0.05	0.184074	1.01284
DO32908	0	0.00453816	0.0145474	0.0137365	0	0.247959	0.0323619	0	0.0365779	0	0	0.0426667	0	0.19157	0.0556962	0.172897	0.0970874	0	0.0809234	0	0	0.0094386	0.08	0.134267	1.03278
DO32904	0.0173117	0	0.0140159	0.0398423	0	0.16144	0.126737	0.035414	0	0.0839405	0.0503737	0	0	0.183402	0.122371	0.0466823	0.0286409	0	0.0813136	0	0	0.00851497	0.02	0.275276	0.974305
DO32900	0.0162578	0	0.00922929	0.0235245	0	0.427427	0	0	0	0.0871871	0	0.0203575	0.0016033	0.0511286	0.129202	0.0129433	0.0444984	0	0.17664	0	0	0	0.22	0.0852582	1.07086
DO32916	0.0165376	0	0.00446709	0	0	0.159079	0	0.0301088	0.0156002	0.0548544	0.0828271	0	0	0.363301	0.0954394	0.0429661	0.043594	0	0.0912252	0	0	0	0.12	0.10639	1.06684
DO32912	0	0	0.032352	0.106963	0	0.386996	0.00873391	0.0314007	0.00225918	0.01791	0.0191332	0.00290012	0	0.093761	0.102834	0.123943	0.00263289	0	0.0628067	0	0	0.00537412	0.1	0.116372	1.05155
DO32884	0.0121319	0	0.00424514	0.00965519	0	0.402955	0	0	0	0.00472552	0	0.0312681	0.00637245	0.176496	0.161653	0.0398679	0	0	0.15063	0	0	0	0.05	0.149304	1.04271
DO32881	0	0.00778238	0.048857	0.152721	0	0.219776	0.0413289	0	0	0	0	0.0263501	0.00415044	0.14911	0.0506397	0.214444	0.000789313	0.0188366	0.0576596	0	0	0.00755472	0.22	0.0820501	1.05431
DO32893	0	0	0	0.0250399	0	0.288055	0	0	0.00430392	0	0.0352723	0	0.0569961	0.0189633	0.00278847	0.195817	0.298896	0.0223383	0.048137	0	0	0.00339386	0.35	0.0433235	1.07181
DO32896	0	0.00445251	0.0214102	0	0	0.189435	0	0	0.00610632	0	0.0144602	0	0	0.553839	0.0120265	0.124365	0.0392641	0.0115032	0.0165311	0.00266554	0	0.00394091	0.05	0.187319	1.07913
DO32890	0	0.00118799	0.0387607	0.0424265	0	0.274506	0.0157835	0	0.028835	0	0	0.0331041	0	0.250326	0.0462266	0.071157	0.0104021	0.0278558	0.155154	0	0	0.00427447	0.11	0.112552	1.04439
DO32869	0	0.0199555	0.00144844	0.062306	0	0.310101	0.0130621	0	0	0	0	0.0409301	0.0158225	0.0770098	0.0524017	0.0699866	0.162977	0.0136773	0.160322	0	0	0	0.03	0.267579	0.973113
DO32860	0	0.0649344	0.0017886	0	0	0.175034	0	0.0160695	0.0126002	0.033207	0	0.0652573	0.0708515	0.420494	0.0207985	0.0469905	0.00627212	0	0.0657019	0	0	0	0.02	0.291641	0.981043
DO32863	0	0.0041335	0.00133651	0.030313	0	0.34072	0.00828674	0	0	0.0308891	0	0	0.0730834	0.124244	0	0.186867	0.0720708	0.0376023	0.0764435	0	0	0.0140093	0.04	0.204167	1.00253
DO32875	0	0.00731654	0.0201522	0.0386986	0	0.161666	0.0190911	0.0127139	0.00184742	0	0	0.0493456	0	0.381629	0.0246414	0.101235	0	0.0921612	0.0888626	0	0	0.000638331	0.09	0.119294	1.06502
DO32878	0.00015783	0	0.00349611	0.00309745	0	0.344777	0	0.0232429	0.0171684	0	0.0120653	0.0234853	0.00930594	0.221298	0	0.0773481	0.126039	0.0238025	0.0999329	0	0	0.0147835	0.23	0.0781913	1.05994
DO32872	0.00467704	0.00198152	0	0	0	0.408873	0	0	0	0.122247	0	0	0.0215852	0.0848707	0.137153	0.0782358	0.0370971	0	0.10328	0	0	0	0.01	0.327069	0.95475
DO32847	0	0.00806226	0.0355942	0.0896531	0	0.275269	0.0649404	0	0	0.0390899	0.0305339	0	0.00579645	0.184605	0.0766269	0.094204	0.0138764	0.017326	0.0644231	0	0	0	0.09	0.125516	1.03797
DO32849	0	0.00434853	0.034428	0.0345117	0	0.2057	0.0534978	0.0151055	0.0036731	0.0555259	0.0265682	0	0.00590655	0.32954	0.0747414	0.0834713	0.0137673	0.0201322	0.0390832	0	0	0	0.03	0.22005	1.00761
DO32843	0	0.00152868	0.04588	0.0554125	0	0.454378	0	0	0	0	0	0.0207399	0.0300403	0.100631	0.0364456	0.0541727	0.0539355	0.0101558	0.13668	0	0	0	0.14	0.100487	1.04839
DO32845	0	0.0314141	0.00213221	0.0192775	0	0.278839	0.0266381	0.0423957	0	0.0375204	0	0.0290108	0.0357271	0.0675198	0.0323924	0.135283	0.0728638	0.059413	0.1287	0	0.00040037	0.000472687	0.04	0.205352	0.995863
DO32841	0.00147633	0	0.0165367	0	0	0.428519	0.0185716	0	0	0	0.0238777	0	0.0329177	0.183982	0.0544018	0.162158	0.0319019	0	0.0456569	0	0	0	0.05	0.18746	1.01481
DO32857	0	0.018456	0	0.0220582	0	0.285679	0	0	0.0147778	0.0236349	0	0.0269433	0.14721	0.266253	0.0332085	0.0370568	0.0241792	0	0.100543	0	0	0	0.03	0.224676	0.997921
DO32853	0.000643737	0	0.0110379	0.00625051	0	0.312155	0.0144999	0	0	0.100929	0	0	0.00445409	0.177158	0.0336482	0.113129	0.104117	0.0163753	0.104622	0	0	0.00098033	0.05	0.165622	1.01925
DO32855	0	0.0285345	0	0	0	0.118125	0	0	0.0057765	0.0229195	0.0205096	0	0	0.402041	0	0.305804	0.0228999	0.00792817	0.0654628	0	0	0	0.01	0.396798	0.936613
DO32851	0	0.00281282	0.0175422	0.00405064	0	0.193845	0.00551749	0.00418199	0.0156205	0.0033573	0.0129798	0.00246689	0	0.418168	0.0790348	0.121158	0.0022308	0	0.117034	0	0	0	0.1	0.114363	1.07738
DO32825	0	0.023072	0.0516582	0.0276701	0	0.187086	0.00773749	0.00459662	0.0275725	0.0816034	0	0	0.151761	0.119127	0.05763	0.0901997	0.0964366	0	0.0738488	0	0	0	0.04	0.20236	0.996248
DO32827	0.00190285	0	0.0276647	0.0384151	0	0.407429	0	0	0	0.0223509	0.000608511	0.00851208	0.0271221	0.167361	0.112842	0.028622	0.0214362	0.0127159	0.123017	0	0	0	0.05	0.188856	1.01579
DO32823	0.0553857	0.0504365	0	0.120697	0	0.3635	0.00844619	0.00725222	0.00564606	0.00104269	0.0536262	0	0.0578579	0.131473	0	0.0896315	0	0.0360067	0.0189992	0	0	0	0.05	0.182985	1.01907
DO32839	0	0	0.00984054	0.0480339	0	0.155508	0.0265586	0	0	0	0	0.00728164	0.00619636	0.302365	0.00442812	0.228271	0.131855	0.00987073	0.0697917	0	0	0	0.03	0.22025	1.0159
DO32835	0	0.00458633	0.0273854	0.0634073	0	0.310265	0.00967472	0	0	0	0.0525929	0	0.160546	0.123825	0.0203499	0.0731862	0.0537969	0.00203422	0.0983493	0	0	0	0.04	0.203359	0.999038
DO32837	0	0	0.0020258	0.0289885	0	0.16107	0	0.00536327	0	0.0847912	0	0	0	0.375104	0.00781495	0.296555	0.00298418	0.00501889	0.0302846	0	0	0	0	0.581909	0.813256
DO32831	0	0	0.0341863	0	0	0.121093	0.111164	0.0141753	0	0	0.123041	0.0122142	0.00692082	0.119469	0	0.0862199	0	0.299637	0.0718805	0	0	0	0.03	0.221743	1.00564
DO32833	0.00177942	0	0.0418629	0.0141341	0	0.447819	0.00937272	0	0	0.125668	0.016055	0	0	0.0481635	0.0944168	0.0906265	0.00603595	0	0.104067	0	0	0	0.03	0.223152	1.00467
DO33616	0.0171452	0	0.0199668	0.012533	0	0.220977	0	0.0143748	0.0138115	0.0473779	0	0.0351234	0	0.289114	0.0791323	0.112071	0.00585098	0	0.132521	0	0	0	0.14	0.104704	1.05553
DO34945	0.000390894	0	0.00921253	0.0568626	0	0.196616	0.0225335	0	0.0046977	0	0	0.0184825	0.0912038	0.142143	0	0.157017	0.0251056	0.0989173	0.176817	0	0	0	0.14	0.102553	1.04057
DO33624	0	0.00507509	0.0310424	0.0291872	0	0.125751	0.0182989	0	0.101783	0.011728	0.0189204	0	0	0.416118	0.038167	0.124687	0.00964125	0.00362327	0.0617669	0	0	0.00421104	0.09	0.125021	1.06709
DO34953	0	0	0.0153083	0.0436039	0	0.537157	0	0	0	0	0	0	0.0114539	0.109878	0.00498186	0.0500488	0.0303428	0.0209955	0.165548	0.0106814	0	0	0.08	0.128014	1.0494
DO34929	0	0.0480254	0.0449264	0.11542	0	0.204678	0.0332411	0.0302496	0.00134719	0.0615428	0	0.0472515	0.0460589	0.0861102	0.112798	0.0949571	0.0239508	0	0.0494433	0	0	0	0.05	0.200048	1.00679
DO33608	0.00449985	0.0225312	0	0.00978575	0	0.262853	0	0.0104868	0.00660518	0	0.0295035	0	0.0964141	0.37625	0	0.0637072	0.0163259	0.069653	0	0.0313849	0	0	0.09	0.125421	1.06223
DO33600	0	0.0043379	0.0463608	0.0555709	0	0.225746	0.120006	0	0.00134821	0	0.0257291	0	0.0186056	0.18641	0.0664017	0.0699151	0.0436493	0.0465304	0.0826443	0	0	0.00674414	0.12	0.108619	1.03546
DO34905	0.0445876	0	0.00711875	0	0	0.231792	0.0254075	0.021554	0	0	0	0.103354	0.00396099	0.337534	0	0.0530746	0	0.164158	0	0.0074575	0	0	0.24	0.0702324	1.08942
DO34969	0.00231745	0	0.0313033	0.0142556	0	0.567429	0.0399923	0	0	0	0.0605763	0	0.0559374	0.0464863	0.0191969	0.0675956	0.0135628	0.0151572	0.0661901	0	0	0	0.08	0.130582	1.04796
DO34977	0	0.0113368	0.0184368	0	0	0.135157	0.0106678	0.0219424	0	0	0.000609708	0.0262909	0	0.360583	0.0139112	0.25893	0.00381291	0.0661502	0	0.0721714	0	0	0.03	0.217253	1.03213
DO33640	0.0024594	0	0.0111112	0.00614387	0	0.417889	0	0	0	0.0405471	0	0.0454786	0.0478053	0.102376	0.0473664	0.0629843	0.0196659	0.0183202	0.177852	0	0	0	0.03	0.232639	0.992906
DO34825	0	0	0.0196806	0.0604502	0	0.09734	0	0	0.0705987	0.0843297	0	0.0255109	0.00911679	0.357759	0.112122	0.0725083	0	0	0.0780252	0	0	0.0125592	0.25	0.0664092	1.08924
DO34833	0	0.080876	0	0.0438386	0	0.274048	0.0373381	0	0.0140076	0	0.00190333	0.0381946	0.0490411	0.146227	0.0191334	0.143657	0	0.0718753	0.0798606	0	0	0	0.12	0.109929	1.03609
DO34801	0	0	0.0115919	0.0105581	0	0.447259	0	0	0.015509	0.00591947	0.0153452	0.0114166	0	0.212665	0	0.160847	0	0.0576008	0.0512879	0	0	0	0.23	0.0763817	1.07109
DO34817	0	0.00549886	0.0490419	0.178872	0	0.22488	0	0	0.0137431	0.0356178	0	0.0234928	0	0.260533	0.100573	0.0684563	0.00341847	0	0.0358734	0	0	0	0.05	0.1876	1.02498
DO33584	0	0.00900614	0.00585322	0.00987882	0	0.182207	0	0	0.0276648	0	0.0125532	0.008746	0	0.56114	0.0159355	0.0713913	0	0	0.0956242	0	0	0	0.19	0.0891456	1.12494
DO34889	0.00267035	0.0300626	0.00105694	0.0529513	0	0.131982	0	0.00795731	0.0142719	0.106119	0	0.0142062	0	0.309542	0.0636999	0.191581	0.00966253	0	0.0642361	0	0	0	0.05	0.178034	1.03194
DO34881	0.0362735	0.00763444	0	0.0196596	0	0.374137	0	0	0.00228541	0.0633842	0	0.0407555	0	0.216709	0.0872473	0.07304	0.0144819	0.00400464	0.0603878	0	0	0	0.03	0.227873	1.00154
DO33560	0.0155173	0	0.0237304	0.0620847	0	0.317133	0	0	0.0364452	0	0	0	0.0303502	0.187881	0.0296194	0.0978129	0.0840901	0.0381529	0.0751149	0	0	0.00206808	0.14	0.103458	1.04386
DO33536	0.00807139	0	0.00530499	0	0	0.304211	0	0	0	0.121545	0	0.0568734	0	0.25815	0.00972807	0.130873	0	0.00573668	0.0995068	0	0	0	0.05	0.156409	1.03792
DO34865	0	0.0159468	0	0.0267189	0	0.178431	0	0	0.00225477	0.0178101	0	0.0109062	0.212501	0.0892362	0	0.228653	0.038611	0.0297642	0.149167	0	0	0	0.05	0.166394	1.01935
DO33544	0	0.0578172	0.013944	0.0753818	0	0.238947	0	0	0.121053	0	0.00537962	0.0253385	0.0221604	0.12727	0.0477726	0.104493	0.0532766	0.0762321	0.0309349	0	0	0	0.12	0.107949	1.04131
DO34849	0	0.00322827	0	0.0205864	0	0.0202084	0	0.0240382	0.0415499	0	0.00582931	0.0114161	0	0.764741	0.0216	0.054522	0	0	0.0322804	0	0	0	0	0.507885	0.902475
DO33512	0.0020879	0.00701511	0.0134229	0.00366765	0	0.169528	0	0.026512	0.0518334	0	0.0150148	0.000337649	0	0.353819	0.00591798	0.112231	0.0930899	0.0286227	0.09702	0	0	0.0198799	0.33	0.047755	1.09235
DO33528	0.00799168	0	0.00114265	0.076848	0	0.271102	0	0	0.0889986	0	0.0100609	0	0.000109215	0.232128	0.0114539	0.0605431	0.00595312	0.0244233	0.209246	0	0	0	0.05	0.160095	1.0289
DO34857	0.00888583	0.00400402	0	0.0226918	0	0.242943	0	0	0	0.0604582	0	0.00880361	0.026997	0.418257	0.100715	0.0510067	0.0110764	0	0.0441623	0	0	0	0.04	0.209284	1.0302
DO33520	0	0.00767558	0.00797799	0.0478815	0	0.279329	0.00422675	0	0.035995	0	0.00568455	0	0	0.332471	0.155806	0.0635783	0.0154743	0.00205221	0.0418472	0	0	0	0.02	0.27912	0.989536

## Sheet: Table. S5
Table S5. The ESTIMATE score of patients in the ICGC cohort
Patient	StromalScore	ImmuneScore	ESTIMATEScore
DO35009	4365.79	5817.62	10183.4
DO35057	5194.21	7313.48	12507.7
DO35073	4031.77	5959.28	9991.05
DO35033	4994.42	5706.5	10700.9
DO49205	5776.09	6825.71	12601.8
DO49202	4430.42	5667.52	10097.9
DO49203	4288.77	6459.25	10748
DO49188	2924.8	3588.15	6512.96
DO49193	2455.34	4828.16	7283.5
DO49178	3508.24	4437.56	7945.8
DO49185	4278.7	4610.76	8889.47
DO49183	2482.27	3301.74	5784.01
DO49169	6140.37	6490.77	12631.1
DO49168	4283.05	6632.37	10915.4
DO49165	4093.11	4776	8869.11
DO49166	3238.06	4484.73	7722.78
DO49170	4943.31	5384.49	10327.8
DO49164	3753.23	4776.34	8529.56
DO49138	3594.31	4776.1	8370.41
DO49136	4603.52	4689.81	9293.33
DO49135	3409.89	4004.06	7413.94
DO49132	5220.61	6271.62	11492.2
DO49133	3972.5	5511.5	9484
DO49129	3814.7	4313.43	8128.13
DO49127	4188.44	5145.94	9334.39
DO49128	4725.21	4813.26	9538.47
DO49125	4648.51	6211.9	10860.4
DO49126	5122	6537.42	11659.4
DO49123	5250.5	5595.31	10845.8
DO49121	4882.08	6289.83	11171.9
DO49122	3669.29	6238.28	9907.57
DO49130	3604.91	4260.31	7865.22
DO49118	4102.76	6119.41	10222.2
DO49116	5376.39	5965.73	11342.1
DO49117	3174.21	4739.47	7913.68
DO49115	5190.31	6941.55	12131.9
DO49113	3120.42	3961.02	7081.44
DO49111	4557.31	6605.22	11162.5
DO49108	3484.64	4749.26	8233.89
DO49104	4142.36	4776.9	8919.26
DO49101	3936.97	6220.93	10157.9
DO49100	4026.74	4377.41	8404.15
DO49089	4759.29	4571.55	9330.84
DO49098	4543.85	6529.63	11073.5
DO49096	4288.3	5103.41	9391.71
DO49093	5875.99	6511.9	12387.9
DO49094	5519.45	7030.39	12549.8
DO49091	5335.85	5981.55	11317.4
DO49090	1990.52	3674	5664.52
DO49079	2842.03	4209.43	7051.46
DO49078	4738.12	6447.01	11185.1
DO49082	5605.5	6447.5	12053
DO49081	4662.56	5696.02	10358.6
DO33296	5539.47	6057.47	11596.9
DO33280	3720.28	5242.97	8963.25
DO33272	5789.38	6171.58	11961
DO33256	4783.16	5828.41	10611.6
DO33264	3126.67	3403.6	6530.27
DO33232	2425.88	3746.91	6172.79
DO33248	4599.9	5383.04	9982.93
DO33240	3471.65	3891.58	7363.23
DO33216	4951.53	5673.88	10625.4
DO34544	3031.97	4435.3	7467.28
DO33224	4207.62	4598.81	8806.43
DO34552	3970.54	5577.14	9547.68
DO34528	4062.48	4872.95	8935.43
DO34520	2454.57	4312.25	6766.82
DO34536	5039.75	6457.02	11496.8
DO33208	3296.14	4137.92	7434.07
DO33200	4315.22	4607.07	8922.29
DO34504	4482.08	5840.79	10322.9
DO33176	5201.77	4886.72	10088.5
DO33192	5401.58	6350.44	11752
DO33184	4296.19	4575.06	8871.25
DO34488	5308.23	6299.9	11608.1
DO33152	2000.27	3666.79	5667.06
DO33168	5479.73	6270.35	11750.1
DO34496	4425.22	4821.77	9246.99
DO33160	2103.2	4888.86	6992.06
DO33136	4580.1	4728.24	9308.34
DO34464	4684.31	6293.48	10977.8
DO33144	5076.48	4990.67	10067.1
DO34472	4767.21	5722.36	10489.6
DO34440	5119.66	5907.49	11027.1
DO33112	4645.46	4529.81	9175.27
DO33128	4951.43	5842.53	10794
DO33120	4739.68	6587.04	11326.7
DO33105	5067.87	5616.43	10684.3
DO34432	4074.83	4926.81	9001.64
DO33496	4301.82	3379.85	7681.66
DO33472	2978.74	3174.97	6153.71
DO33480	4341.61	4619.99	8961.59
DO34785	2748.48	4287.69	7036.18
DO34793	3974.55	5013.09	8987.63
DO34768	4842.42	6434.51	11276.9
DO34769	3664.47	5487.97	9152.43
DO34760	4864.89	5776.26	10641.2
DO34777	5735.01	7147.49	12882.5
DO33440	2163	3109.52	5272.52
DO34744	4793.37	5129.31	9922.68
DO34752	5504.33	6100.07	11604.4
DO34720	3923.64	5458.48	9382.12
DO33408	4522.72	5462.96	9985.67
DO34736	3316.72	5894.25	9210.97
DO33400	1130.43	2282.36	3412.8
DO33392	1773.02	3416.46	5189.48
DO33376	4473.61	4314.3	8787.9
DO34688	2896.03	3109.07	6005.09
DO34680	1636.36	3015.69	4652.06
DO34696	3566.16	5505.32	9071.47
DO34664	3983.02	4797.82	8780.84
DO33336	3451.88	5639.2	9091.08
DO33344	2391.61	4256.56	6648.17
DO34648	3714.26	5749.86	9464.12
DO34640	3139.06	5078.81	8217.88
DO33328	4888.93	4825.61	9714.55
DO34656	3340.36	4405.52	7745.87
DO34624	4394.48	4632.67	9027.15
DO33304	5307.6	6543.34	11850.9
DO34632	5256.08	7098.73	12354.8
DO34608	3110.2	4477.43	7587.64
DO34600	3683.24	4501.16	8184.41
DO34192	4255.51	4794.65	9050.17
DO34184	5379.24	7173.16	12552.4
DO34176	3749.94	5651.04	9400.98
DO34384	5546.85	7243.46	12790.3
DO33070	4556.03	6089.44	10645.5
DO34392	4383.18	4869.83	9253.01
DO33063	4071.8	6002.99	10074.8
DO33037	5607.71	6169.52	11777.2
DO33032	4899.29	6099.21	10998.5
DO34360	4909.23	6714.32	11623.6
DO33042	3633.22	3492.24	7125.46
DO33016	1464.26	3192.07	4656.33
DO34344	3177.07	5101.06	8278.14
DO33012	3662.75	4373.34	8036.08
DO33028	4034.95	3832.67	7867.62
DO33024	2465.3	5170.47	7635.77
DO33020	5405.26	5563.04	10968.3
DO34320	5164.33	5826.09	10990.4
DO33008	3504.52	6286.8	9791.32
DO33004	5202.46	5737.18	10939.6
DO34336	4266.4	4648.24	8914.63
DO33000	3384.72	4377.54	7762.26
DO33098	5182.93	6371.75	11554.7
DO33077	3890.64	4832.69	8723.33
DO33084	5510.97	6636.87	12147.8
DO34304	4925.65	5942.74	10868.4
DO34312	2981.95	4253.49	7235.44
DO34264	2434.58	4306.49	6741.07
DO34280	4042.22	5441.74	9483.96
DO34272	4398.27	5994.9	10393.2
DO34240	3832.2	4566.97	8399.17
DO34256	4297.31	6001.03	10298.3
DO34208	5412.57	6079.45	11492
DO34216	4652.75	6085.22	10738
DO34288	2923.99	4137.4	7061.39
DO34296	3947.73	4627.5	8575.23
DO33984	4539.2	6301.41	10840.6
DO32988	4289.18	5412.34	9701.51
DO32984	5038.5	4799.78	9838.27
DO32980	2327.67	4389.62	6717.29
DO32996	4154.01	4954.41	9108.42
DO32992	5104.39	5534.14	10638.5
DO32968	4691.13	6617.28	11308.4
DO32964	5205	5471.62	10676.6
DO32960	3605.67	5067.36	8673.03
DO32976	4926.27	5070.17	9996.44
DO32972	4326.84	5172.84	9499.68
DO32944	5738.14	7314.67	13052.8
DO32940	5284.24	5066.12	10350.4
DO32952	4785.25	4767.58	9552.83
DO32928	4140.54	4631.46	8772
DO32924	4306.54	5290.46	9597
DO32920	3901.71	4432.66	8334.37
DO32936	3895.44	3152.43	7047.86
DO32932	4566.54	5954.45	10521
DO32908	4451.28	5095.31	9546.59
DO32904	4571.6	5993.58	10565.2
DO32900	3506.6	4058.38	7564.98
DO32916	3449.39	4745.67	8195.06
DO32912	3790.58	5242.68	9033.26
DO32884	4988.23	5549.42	10537.7
DO32881	5174.4	5750.41	10924.8
DO32893	4323.99	5047.77	9371.76
DO32896	5550.29	5216.58	10766.9
DO32890	4744.16	5329.76	10073.9
DO32869	5169.96	6574.88	11744.8
DO32860	4181.19	5551.03	9732.22
DO32863	5182.13	5681.8	10863.9
DO32875	3521.66	5152.73	8674.4
DO32878	2243.53	3494.46	5737.99
DO32872	5602.06	7030.37	12632.4
DO32847	3833.22	5424.79	9258.01
DO32849	4551.48	5551.87	10103.4
DO32843	3290.27	4665.6	7955.87
DO32845	4373.23	5639.56	10012.8
DO32841	4759.54	6151.21	10910.8
DO32857	5350.83	6006.99	11357.8
DO32853	4845.21	5475.02	10320.2
DO32855	5356.07	5851.65	11207.7
DO32851	4708.62	4936.01	9644.63
DO32825	4203.03	5924.54	10127.6
DO32827	4901.41	6267.55	11169
DO32823	5308.38	7033.6	12342
DO32839	4839.62	5615.38	10455
DO32835	5511.29	6721.34	12232.6
DO32837	4271.91	5977.98	10249.9
DO32831	2214.82	4931.91	7146.73
DO32833	3967.8	6035.41	10003.2
DO33616	4206.51	4792.22	8998.74
DO34945	5076.69	5760.12	10836.8
DO33624	3077.99	4575.94	7653.93
DO34953	3898.11	5042.07	8940.17
DO34929	5568.85	6861.92	12430.8
DO33608	3359.52	5078.68	8438.2
DO33600	3478.4	4649.44	8127.85
DO34905	2801.35	3424.23	6225.58
DO34969	4555.82	5775.1	10330.9
DO34977	4568.99	5566.64	10135.6
DO33640	5505.53	6794.42	12300
DO34825	4296.86	5227.16	9524.03
DO34833	4487.27	5818.32	10305.6
DO34801	3201.42	4159.14	7360.56
DO34817	3598.97	6196.94	9795.92
DO33584	2943	4351.18	7294.18
DO34889	5219.28	6570.47	11789.7
DO34881	5138.78	6533.23	11672
DO33560	4113.57	5245.65	9359.22
DO33536	5529.75	5537.07	11066.8
DO34865	5408.87	6101.64	11510.5
DO33544	3810.24	5322.98	9133.21
DO34849	2596.07	4527.06	7123.13
DO33512	3021.39	3319.37	6340.76
DO33528	3716.43	4495.02	8211.46
DO34857	4008.71	6110.01	10118.7
DO33520	4808.32	6395.88	11204.2

## Sheet: Table. S6
Table S6. The TIDE results of patients in the ICGC cohort
Patient	No benefits	Responder	TIDE	IFNG	MSI Expr Sig	Merck18	CD274	CD8	CTL.flag	Dysfunction	Exclusion	MDSC	CAF	TAM M2
DO32936	TRUE	FALSE	2.25	-1.52	0.38	-1.24	0.07	-1.11	FALSE	-0.56	2.25	0.13	0.14	0.08
DO35057	FALSE	FALSE	1.95	1.08	0.12	1.74	-0.48	1.67	TRUE	1.95	-1.2	-0.11	-0.05	-0.02
DO33496	TRUE	FALSE	1.85	-1.53	0.53	-1.37	-0.1	-1.5	FALSE	-0.68	1.85	0.07	0.16	0.06
DO32823	FALSE	FALSE	1.83	0.19	0.36	0.86	-0.16	0.98	TRUE	1.83	-0.31	-0.08	0.02	0.01
DO34889	FALSE	FALSE	1.71	1.18	0.31	1.01	-0.02	0.98	TRUE	1.71	-0.43	-0.07	0.03	-0.02
DO32984	FALSE	FALSE	1.62	-0.5	0.4	-0.73	-0.2	0.16	FALSE	-0.57	1.62	0.05	0.22	-0.03
DO33176	FALSE	FALSE	1.6	-0.16	0.62	-0.26	-0.57	-1.11	FALSE	-0.49	1.6	0.09	0.21	-0.05
DO49126	FALSE	FALSE	1.6	-0.72	0.16	0.78	0.08	0.71	TRUE	1.6	-0.3	-0.04	0.03	-0.03
DO49089	TRUE	FALSE	1.53	-1.54	0.37	-0.94	-0.16	-0.82	FALSE	-0.1	1.53	-0.03	0.21	0.07
DO34600	FALSE	FALSE	1.52	-0.46	0.44	-0.71	0.11	-0.67	FALSE	-0.28	1.52	0.15	0.1	-0.02
DO49121	FALSE	FALSE	1.48	1.32	0.39	0.78	0.13	0.61	TRUE	1.48	-0.15	-0.05	0.05	-0.02
DO32940	FALSE	FALSE	1.47	-0.68	0.62	-0.14	0.15	-0.34	FALSE	-0.28	1.47	0.02	0.25	-0.03
DO34384	FALSE	FALSE	1.47	-0.22	0.23	1.04	-0.2	0.8	TRUE	1.47	-1.24	-0.16	0.05	-0.07
DO34777	FALSE	FALSE	1.46	1.39	0.37	1.23	-0.17	1.56	TRUE	1.46	-0.4	-0.11	0.08	-0.03
DO33328	FALSE	FALSE	1.46	0.1	0.55	-0.42	0.58	-0.27	FALSE	-0.5	1.46	0.03	0.2	0
DO34184	FALSE	FALSE	1.41	1.19	0.27	1.41	-0.17	1.32	TRUE	1.41	-0.96	-0.16	0.04	-0.02
DO34624	TRUE	FALSE	1.41	-1.05	0.16	-0.45	0.09	0.13	FALSE	0.05	1.41	0.09	0.12	0.01
DO33536	FALSE	FALSE	1.36	-0.62	0.29	-0.29	-0.41	0.38	FALSE	-0.06	1.36	-0.03	0.23	0
DO49205	FALSE	FALSE	1.33	0.2	0.15	0.91	0.08	0.58	TRUE	1.33	0.01	-0.16	0.12	0.04
DO32896	FALSE	FALSE	1.33	-0.5	0.69	-0.33	-0.24	-1.06	FALSE	-0.52	1.33	0.04	0.21	-0.03
DO33376	FALSE	FALSE	1.33	-0.77	0.36	-0.8	-0.33	-0.7	FALSE	-0.15	1.33	0.06	0.12	0.03
DO34688	TRUE	FALSE	1.32	-1.42	0.82	-1.63	-0.03	-1.44	FALSE	-0.67	1.32	0.15	0.04	0.01
DO34192	FALSE	FALSE	1.28	-0.56	0.62	-0.64	0.7	-0.37	FALSE	-0.52	1.28	0.09	0.05	0.04
DO33200	FALSE	FALSE	1.26	0.86	0.65	0.19	-0.02	-0.69	FALSE	-0.82	1.26	0.17	0.09	-0.07
DO33020	FALSE	FALSE	1.26	-0.04	0.35	-0.23	-0.21	0.02	FALSE	0.04	1.26	-0.02	0.2	0.03
DO34536	FALSE	FALSE	1.21	1.72	0.37	1.48	0.55	0.35	TRUE	1.21	-1.1	-0.13	0.02	-0.06
DO49185	TRUE	FALSE	1.2	-1.12	0.46	-0.54	0.18	-0.5	FALSE	-0.66	1.2	0.11	0.05	0.03
DO33472	TRUE	FALSE	1.19	-1.21	0.13	-1.14	0.5	-1.51	FALSE	-0.28	1.19	0.17	0.01	0.01
DO33042	TRUE	FALSE	1.18	-1.81	0.39	-1.53	-0.3	-0.87	FALSE	-0.95	1.18	0.07	0.07	0.05
DO34857	FALSE	FALSE	1.16	1.17	0.11	0.8	0.74	0.9	TRUE	1.16	-1.09	-0.06	-0.1	-0.02
DO49123	TRUE	FALSE	1.12	-1.43	0.58	-0.36	-0.21	-0.52	FALSE	-0.63	1.12	-0.02	0.13	0.06
DO49128	FALSE	FALSE	1.11	-0.45	0.15	-0.31	0.62	-0.41	FALSE	1.01	1.11	0.03	0.13	0
DO33304	FALSE	FALSE	1.1	0.63	0.35	1.21	0.61	0.77	TRUE	1.1	0.04	-0.04	0.07	-0.02
DO33004	FALSE	FALSE	1.06	-0.01	0.21	0.07	-0.34	0.12	TRUE	1.06	0.61	0.01	0.14	-0.05
DO49100	TRUE	FALSE	1.06	-1.04	0.87	-0.86	-0.15	-0.66	FALSE	-0.5	1.06	0.02	0.1	0.05
DO49094	FALSE	FALSE	1.05	0.67	0.27	1	0.44	0.93	TRUE	1.05	-0.89	-0.12	0.02	-0.03
DO49170	FALSE	FALSE	1.04	0.16	0.24	0.12	1.27	-0.75	FALSE	-0.23	1.04	0.01	0.15	0
DO49108	FALSE	FALSE	1.04	-0.3	0.52	-0.38	0.3	-0.05	FALSE	-1.09	1.04	0.19	-0.06	0.02
DO49166	FALSE	FALSE	1.04	-0.94	0.61	-0.75	0.14	-0.57	FALSE	-0.8	1.04	0.13	-0.03	0.04
DO32952	FALSE	FALSE	1.03	-0.19	0.74	-0.67	-0.25	-0.89	FALSE	-0.93	1.03	0.05	0.14	-0.03
DO33028	TRUE	FALSE	1.02	-2.43	0.59	-1.55	-0.21	-1.3	FALSE	-1.17	1.02	0.06	0.05	0.05
DO33528	FALSE	FALSE	1.02	-0.87	0.33	-0.11	0.1	0	FALSE	-0.72	1.02	0.14	0	0.02
DO49136	FALSE	FALSE	1	-0.05	0.69	-0.7	-0.05	-0.18	FALSE	-0.52	1	0.01	0.19	-0.05
DO49104	FALSE	FALSE	0.98	-0.96	0.18	-0.09	0.13	0.04	FALSE	0.55	0.98	0.01	0.07	0.08
DO32996	FALSE	FALSE	0.95	-0.67	0.74	-0.22	-0.16	-0.05	FALSE	-0.4	0.95	0.09	0.07	-0.02
DO32851	FALSE	FALSE	0.95	0.64	0.49	0.14	-0.27	-0.59	FALSE	-0.76	0.95	0.06	0.08	0.01
DO49111	FALSE	FALSE	0.94	0.58	0.48	0.59	-0.12	1.04	TRUE	0.94	-0.93	-0.13	-0.09	0.07
DO33480	FALSE	FALSE	0.93	-1.39	0.59	-0.71	-0.22	0.3	FALSE	-0.5	0.93	0.01	0.09	0.05
DO33512	FALSE	FALSE	0.93	-1.72	0.68	-1.75	0.33	-1.62	FALSE	-1.35	0.93	0.16	-0.05	0.02
DO49130	FALSE	FALSE	0.92	0.48	0.3	-0.36	0.35	-0.39	FALSE	-1.68	0.92	0.14	-0.03	0.03
DO49098	FALSE	FALSE	0.92	0.67	0.44	0.66	0.4	1.43	TRUE	0.92	-0.94	-0.1	-0.09	0.04
DO34744	FALSE	FALSE	0.9	-0.6	0.39	-0.49	0.03	-0.85	FALSE	0.3	0.9	-0.03	0.14	0.03
DO49165	FALSE	FALSE	0.88	-1.27	0.84	-0.83	-0.07	-0.92	FALSE	-0.62	0.88	0.05	0.03	0.05
DO32881	FALSE	FALSE	0.87	1.46	0.27	0.8	-0.29	0.4	TRUE	0.87	0.99	0	0.18	-0.02
DO33224	FALSE	FALSE	0.86	-0.75	0.4	-0.34	-0.29	-0.73	FALSE	-0.22	0.86	0.01	0.06	0.08
DO33112	FALSE	FALSE	0.84	-1.46	0.44	-0.92	-0.15	-0.87	FALSE	-1.31	0.84	0.05	0.1	-0.01
DO33136	FALSE	FALSE	0.82	-0.72	0.76	-0.42	0.17	0.06	FALSE	-0.46	0.82	-0.02	0.07	0.07
DO34528	FALSE	FALSE	0.8	0.78	0.54	-0.04	-0.27	-0.52	FALSE	-0.46	0.8	0.13	-0.01	0.01
DO49129	FALSE	FALSE	0.76	-0.59	0.56	-0.66	0.32	-0.4	FALSE	-0.91	0.76	0.07	0.02	0.02
DO32908	FALSE	FALSE	0.75	0.26	0.78	0.07	0.69	-0.46	FALSE	0.19	0.75	0.05	0.04	0.02
DO33616	FALSE	FALSE	0.75	-0.38	0.17	0.19	0.57	-0.01	FALSE	-0.12	0.75	0.05	0.04	0.02
DO33120	FALSE	FALSE	0.74	1.45	0.74	1.48	0.21	1.12	TRUE	0.74	-1.22	-0.03	-0.06	-0.1
DO35033	FALSE	FALSE	0.73	1.33	0.77	0.31	0.28	-0.37	FALSE	-0.41	0.73	0.08	0.11	-0.08
DO32976	FALSE	FALSE	0.73	-0.14	0.46	0.12	-0.13	0.17	FALSE	0.71	0.73	0.02	0.13	-0.03
DO33144	FALSE	FALSE	0.71	0	0.67	0.03	-0.06	-0.02	FALSE	-0.33	0.71	0	0.15	-0.03
DO34945	FALSE	FALSE	0.7	-0.16	0.4	0.23	-0.15	-0.02	FALSE	0.53	0.7	0.02	0.1	-0.01
DO32835	FALSE	FALSE	0.69	0.05	0.3	0.83	-0.19	0.98	TRUE	0.69	-0.86	-0.18	0.1	-0.05
DO49091	FALSE	FALSE	0.68	-0.66	0.22	-0.13	-0.36	0	FALSE	1.13	0.68	-0.08	0.14	0.04
DO49183	FALSE	FALSE	0.67	-0.87	0.2	-0.66	0.17	-0.86	FALSE	-0.14	0.67	0.1	-0.03	0.04
DO49203	FALSE	FALSE	0.67	1.38	0.56	1.1	0.13	0.69	TRUE	0.67	-0.5	0.02	-0.08	-0.02
DO33216	FALSE	FALSE	0.67	0.14	0.55	0.27	-0.13	-0.22	FALSE	-0.33	0.67	0.05	0.13	-0.06
DO34905	FALSE	FALSE	0.63	0.28	0.87	-0.08	0.36	-1.27	FALSE	-0.3	0.63	0.17	-0.04	-0.04
DO33264	FALSE	FALSE	0.59	-1.07	0.97	-1.43	-0.37	-1.39	FALSE	-1.49	0.59	0.14	-0.05	0
DO34208	FALSE	FALSE	0.58	-0.2	0.13	0.03	0.52	0.38	FALSE	0.87	0.58	-0.05	0.1	0.05
DO49116	FALSE	FALSE	0.57	-0.89	0.23	0.04	0.01	-0.48	FALSE	0.62	0.57	-0.07	0.17	0
DO32869	FALSE	FALSE	0.56	1.17	0.37	0.9	-0.35	0.88	TRUE	0.56	-0.75	-0.11	0.01	0
DO35073	FALSE	FALSE	0.55	1.33	0.46	1.29	-0.16	1.28	TRUE	0.55	-0.97	0.01	-0.07	-0.09
DO32884	FALSE	FALSE	0.55	1.24	0.31	0.17	-0.35	0.06	FALSE	-0.18	0.55	-0.02	0.14	-0.03
DO33240	FALSE	FALSE	0.54	-1.46	0.37	-0.71	-0.1	-1.07	FALSE	-0.49	0.54	0.06	0.02	0.01
DO34440	FALSE	FALSE	0.52	0.9	0.42	0.75	0.95	0.74	TRUE	0.52	-0.08	-0.06	0.1	-0.04
DO34977	FALSE	FALSE	0.51	0.65	0.65	-0.19	0.18	-0.72	FALSE	-0.46	0.51	0.09	0.03	-0.04
DO32890	FALSE	FALSE	0.51	0.03	0.34	0.37	0.6	-0.09	FALSE	0.24	0.51	0.01	0.12	-0.03
DO33624	FALSE	FALSE	0.49	0.01	0.69	-0.56	0.41	-0.33	FALSE	-0.57	0.49	0.1	-0.06	0.03
DO34320	FALSE	FALSE	0.48	-0.1	0.31	0.25	-0.07	0.06	FALSE	0.81	0.48	-0.06	0.12	0.02
DO34464	FALSE	FALSE	0.47	0.62	0.69	0.43	0.17	0.61	TRUE	0.47	-0.78	-0.11	-0.04	0.03
DO34929	FALSE	FALSE	0.47	1.86	0.6	1.08	0.5	1.18	TRUE	0.47	0.09	-0.02	0.07	-0.04
DO33084	FALSE	FALSE	0.46	2.39	0.73	1.2	-0.42	1.19	TRUE	0.46	-0.37	-0.09	0.08	-0.04
DO32837	FALSE	FALSE	0.45	0.13	0.33	0.3	-0.33	0.4	FALSE	-0.22	0.45	-0.02	0.09	0
DO49079	FALSE	FALSE	0.44	0.09	0.61	0.04	0.61	-0.44	FALSE	-0.85	0.44	0.13	-0.01	-0.05
DO33600	FALSE	FALSE	0.44	0.79	0.32	-0.27	-0.15	-0.01	FALSE	0.03	0.44	0.07	0	0
DO34825	FALSE	FALSE	0.41	0.4	0.47	0.35	-0.35	0.23	FALSE	0.39	0.41	0.01	0.07	-0.02
DO34656	FALSE	FALSE	0.41	-1.24	0.77	-1.13	-0.38	-0.49	FALSE	-0.49	0.41	0.06	-0.04	0.05
DO34496	FALSE	FALSE	0.4	-0.82	0.48	-0.52	0.58	-0.25	FALSE	0.2	0.4	-0.03	0.1	-0.01
DO34392	FALSE	FALSE	0.39	-0.15	0.64	-0.18	-0.25	-0.33	FALSE	0.14	0.39	0.02	0.06	-0.02
DO34488	FALSE	FALSE	0.38	1.93	0.15	1.3	-0.09	0.73	FALSE	0.72	0.38	-0.04	0.12	-0.02
DO34336	FALSE	FALSE	0.37	-1.48	0.31	-0.79	0.12	-1.59	FALSE	0.61	0.37	0.03	0.08	-0.03
DO34664	FALSE	FALSE	0.35	-1.14	0.66	-0.66	0.09	-0.07	FALSE	0.45	0.35	0.07	0.03	-0.04
DO34296	FALSE	FALSE	0.34	-0.7	0.05	-0.64	-0.44	-1.07	FALSE	0.51	0.34	-0.02	0.04	0.03
DO34240	FALSE	FALSE	0.34	-1.91	0.42	-1.29	-0.1	-1.24	FALSE	-0.42	0.34	0.06	0.02	-0.03
DO32964	FALSE	FALSE	0.33	0.05	0.34	0.14	-0.24	0.2	TRUE	0.33	0.24	-0.09	0.12	0.02
DO33184	FALSE	FALSE	0.32	0.13	0.82	-0.5	-0.18	0.01	FALSE	-1.1	0.32	-0.01	0.04	0.02
DO34760	FALSE	FALSE	0.3	0.19	0.22	0.5	0.36	0.17	FALSE	0.9	0.3	-0.09	0.08	0.06
DO32900	FALSE	FALSE	0.29	-0.4	0.41	-0.52	-0.61	-0.06	FALSE	-0.37	0.29	0.04	-0.06	0.06
DO32872	FALSE	FALSE	0.28	2.07	0.84	1.01	-0.1	1.43	TRUE	0.28	-0.92	-0.14	0.03	-0.03
DO49096	FALSE	FALSE	0.27	-1.04	0.48	-0.2	-0.27	-0.29	FALSE	0.24	0.27	-0.05	0.04	0.04
DO34432	FALSE	FALSE	0.26	0.23	0.11	-0.16	0.14	-0.36	FALSE	0.69	0.26	0.01	0.07	-0.02
DO49169	FALSE	FALSE	0.25	0.04	0.23	0.68	0.22	0.94	TRUE	0.25	1.36	-0.02	0.22	0.01
DO49135	FALSE	FALSE	0.23	-1.5	0.2	-1.12	0.04	-0.64	FALSE	-0.46	0.23	0.03	-0.05	0.06
DO33296	FALSE	FALSE	0.23	1.13	0.22	0.79	0.07	1.05	TRUE	0.23	0.96	-0.06	0.18	0.04
DO49168	FALSE	FALSE	0.23	1.17	0.28	0.87	0.59	0.86	TRUE	0.23	-0.58	-0.02	-0.05	-0.03
DO32857	FALSE	FALSE	0.22	0.24	0.65	0.21	-0.05	0.18	FALSE	-0.2	0.22	-0.07	0.11	0
DO34752	FALSE	FALSE	0.2	0.6	0.25	0.59	-0.01	0.63	TRUE	0.2	0.76	-0.05	0.17	-0.01
DO49164	FALSE	FALSE	0.2	-0.74	0.47	-0.64	-0.19	-0.45	FALSE	-0.23	0.2	0.01	-0.03	0.05
DO49188	FALSE	FALSE	0.2	0.03	0.28	-0.41	0.5	-0.95	FALSE	-0.02	0.2	0.09	-0.05	-0.01
DO33037	FALSE	FALSE	0.2	0.17	0.33	0.07	-0.12	0.4	TRUE	0.2	1.11	0	0.17	0
DO32928	FALSE	FALSE	0.19	-1.54	0.62	-1.05	-0.13	-0.16	FALSE	0.4	0.19	-0.03	0.05	0.02
DO49078	FALSE	FALSE	0.19	1.79	0.17	1.17	0.04	1.28	TRUE	0.19	-0.42	-0.05	-0.05	0.04
DO34504	FALSE	FALSE	0.19	-0.09	0.38	0.39	0.17	0.8	TRUE	0.19	0.19	-0.03	0.01	0.05
DO34953	FALSE	FALSE	0.18	-0.98	0.86	-0.4	0.18	0.11	FALSE	-0.24	0.18	0.02	-0.1	0.1
DO49202	FALSE	FALSE	0.18	-1.61	0.05	-0.37	0.48	-0.56	FALSE	1.21	0.18	-0.03	0.03	0.03
DO32875	FALSE	FALSE	0.17	1.58	0.14	0.74	-0.26	0.18	FALSE	-0.46	0.17	0.14	-0.04	-0.07
DO32878	FALSE	FALSE	0.17	-2.42	0.61	-1.75	-0.4	-1.35	FALSE	-0.96	0.17	0.1	-0.09	0.02
DO32916	FALSE	FALSE	0.16	0.39	0.53	-0.14	0.05	-0.77	FALSE	-0.57	0.16	0.11	-0.04	-0.05
DO49113	FALSE	FALSE	0.15	-0.96	0.24	-1.16	0	-1.06	FALSE	-0.54	0.15	0.09	-0.1	0.03
DO33105	FALSE	FALSE	0.15	0.5	0.34	0.03	-0.25	0.47	FALSE	0.82	0.15	0.03	0.09	-0.1
DO49081	FALSE	FALSE	0.12	-0.79	0.39	-0.05	0.22	-0.05	FALSE	-0.06	0.12	-0.12	0.07	0.06
DO33520	FALSE	FALSE	0.12	1.9	0.53	1.12	0.39	0.71	TRUE	0.12	-0.64	-0.02	-0.01	-0.07
DO49093	FALSE	FALSE	0.12	0.47	0.32	0.78	0.07	0.93	FALSE	0.62	0.12	-0.07	0.14	-0.05
DO32924	FALSE	FALSE	0.12	-0.33	0.21	-0.45	0.11	0.12	FALSE	0.55	0.12	0.05	0.04	-0.06
DO49132	FALSE	FALSE	0.06	-0.1	0.35	-0.01	0.17	0.17	FALSE	0.83	0.06	-0.13	0.08	0.06
DO49127	FALSE	FALSE	0.04	-1.71	0.74	-0.83	-0.22	-0.31	FALSE	-0.27	0.04	-0.03	-0.05	0.08
DO32893	FALSE	FALSE	0.04	-0.95	0.51	-0.78	-0.38	-0.69	FALSE	-0.3	0.04	0	-0.02	0.03
DO34608	FALSE	FALSE	0.04	0.05	0.13	-0.59	-0.04	-0.4	FALSE	-0.25	0.04	0.1	-0.1	0.01
DO33208	FALSE	FALSE	0.03	-0.78	0.81	-0.44	-0.16	-0.27	FALSE	-1.36	0.03	0.07	-0.08	0.01
DO33008	FALSE	FALSE	0.03	2.52	0.72	1.36	-0.05	0.83	TRUE	0.03	-1.52	0.02	-0.15	-0.1
DO32863	FALSE	FALSE	0.03	-0.59	0.4	-0.7	-0.22	-0.15	FALSE	-0.58	0.03	-0.05	0.07	0
DO34865	FALSE	FALSE	0	-0.07	0.47	0.47	-0.11	0.29	FALSE	1.35	0	-0.09	0.11	-0.01
DO33248	FALSE	FALSE	0	-0.76	0.73	-0.48	-0.2	-0.18	FALSE	-0.93	0	0	0.02	-0.01
DO33098	FALSE	TRUE	0	1.35	0.44	0.91	-0.15	1.55	TRUE	0	-0.27	-0.09	0.03	0.02
DO34640	FALSE	TRUE	-0.04	0.68	0.27	0.46	0.31	0.43	FALSE	-0.37	-0.04	0.11	-0.11	-0.02
DO49138	FALSE	TRUE	-0.04	-0.58	0.15	-0.2	0.1	-0.17	FALSE	-0.52	-0.04	0.02	-0.01	-0.01
DO34520	FALSE	TRUE	-0.05	-0.46	0.45	-0.37	-0.58	-0.32	FALSE	0.17	-0.05	0.09	-0.12	0.01
DO34312	FALSE	TRUE	-0.07	-0.37	0.52	-0.15	-0.11	-0.54	FALSE	0.67	-0.07	0.06	-0.03	-0.05
DO32855	FALSE	TRUE	-0.08	-0.67	0.65	-0.71	-0.11	-0.3	FALSE	-0.33	-0.08	-0.07	0.09	-0.02
DO34280	FALSE	TRUE	-0.1	-0.99	0.3	-0.73	-0.25	-0.65	FALSE	0.95	-0.1	-0.01	0	0
DO34801	FALSE	TRUE	-0.11	-1.55	0.9	-0.77	-0.05	-0.49	FALSE	-0.45	-0.11	0.03	-0.09	0.05
DO33640	FALSE	TRUE	-0.12	1.18	0.75	0.83	-0.16	1.4	TRUE	-0.12	-0.57	-0.06	0.01	-0.04
DO34849	FALSE	TRUE	-0.12	-0.59	0.36	-0.83	0.27	-0.22	FALSE	0.39	-0.12	0.09	-0.11	0
DO34793	FALSE	TRUE	-0.13	-0.73	0.48	-0.13	-0.46	-0.17	FALSE	-0.24	-0.13	0	-0.01	0.01
DO34680	FALSE	TRUE	-0.13	-1.48	0.75	-1.42	-0.27	-1.05	FALSE	-1.06	-0.13	0.11	-0.16	0.02
DO34833	FALSE	TRUE	-0.14	0.13	0.33	0.41	-0.22	0.07	FALSE	1.01	-0.14	-0.01	0	-0.01
DO32988	FALSE	TRUE	-0.14	0.38	0.23	-0.01	-0.21	0.17	FALSE	-0.34	-0.14	0	0.02	-0.03
DO32992	FALSE	TRUE	-0.14	-0.58	0.55	-0.31	0	-0.46	FALSE	0.53	-0.14	-0.05	0.08	-0.04
DO33336	FALSE	TRUE	-0.14	-0.55	0.29	0.15	0.36	0.4	FALSE	1.09	-0.14	0.07	-0.1	0
DO34552	FALSE	TRUE	-0.15	-0.5	0.74	0.14	0.17	0.52	FALSE	0.3	-0.15	0	-0.08	0.05
DO34720	FALSE	TRUE	-0.16	0.34	0.09	0.24	-0.01	-0.07	FALSE	-0.14	-0.16	0	-0.05	0.02
DO33192	FALSE	TRUE	-0.16	-1.05	0.86	-0.35	0.26	-0.28	FALSE	-0.46	-0.16	-0.09	0.11	-0.04
DO33012	FALSE	TRUE	-0.17	-1.47	0.74	-1.27	0.02	-0.52	FALSE	-0.96	-0.17	-0.01	-0.04	0.02
DO33128	FALSE	TRUE	-0.17	1.22	0.34	0.69	-0.02	0.19	FALSE	-0.99	-0.17	0.01	-0.02	-0.02
DO49178	FALSE	TRUE	-0.19	0.2	0.68	-0.53	-0.49	-0.48	FALSE	-0.45	-0.19	0.07	-0.12	0.01
DO34785	FALSE	TRUE	-0.19	-1.31	0.63	-0.58	-0.2	-0.6	FALSE	-0.59	-0.19	0.06	-0.16	0.06
DO33168	FALSE	TRUE	-0.2	0.3	0.31	0.59	-0.2	0.29	TRUE	-0.2	1.19	0.03	0.12	0.04
DO32944	FALSE	TRUE	-0.22	1.65	0.85	1.34	-0.07	1.49	TRUE	-0.22	-0.43	-0.07	0.01	-0.01
DO32980	FALSE	TRUE	-0.23	0.37	0.88	-0.43	-0.04	0.12	FALSE	-1.2	-0.23	0.1	-0.1	-0.04
DO32972	FALSE	TRUE	-0.23	0.52	0.75	-0.13	-0.14	-0.6	FALSE	-0.72	-0.23	0.03	-0.04	-0.02
DO32827	FALSE	TRUE	-0.24	1.51	0.8	0.58	-0.03	0.94	TRUE	-0.24	-0.61	-0.07	-0.01	-0.03
DO34288	FALSE	TRUE	-0.28	-0.72	0.39	-1.02	-0.42	-0.68	FALSE	-0.08	-0.28	0.06	-0.1	-0.01
DO35009	FALSE	TRUE	-0.28	1.07	0.25	0.93	0.09	0.65	FALSE	0.88	-0.28	-0.05	-0.02	0.02
DO49090	FALSE	TRUE	-0.28	-1.6	0.91	-1.71	0.5	-1.61	FALSE	-1.29	-0.28	0.06	-0.18	0.05
DO49082	FALSE	TRUE	-0.29	-0.19	0.34	0.19	-0.35	0.39	FALSE	0.54	-0.29	-0.13	0.06	0.03
DO33280	FALSE	TRUE	-0.3	-0.97	1	0.33	0.13	0.31	FALSE	-0.79	-0.3	-0.04	-0.09	0.08
DO33024	FALSE	TRUE	-0.31	2.08	0.77	0.76	0.19	0.26	FALSE	-0.55	-0.31	0.14	-0.13	-0.06
DO34304	FALSE	TRUE	-0.31	1.46	0.3	0.82	-0.36	0.36	FALSE	1.16	-0.31	-0.09	0.05	0
DO32831	FALSE	TRUE	-0.32	2.42	0.82	0.97	1.63	-0.19	FALSE	-0.86	-0.32	0.14	-0.12	-0.08
DO33256	FALSE	TRUE	-0.32	2.88	0.75	1.49	0.14	0.66	TRUE	-0.32	0.14	0.04	0.05	-0.07
DO34817	FALSE	TRUE	-0.33	1.43	0.69	1.12	0.33	0.95	TRUE	-0.33	-1.65	-0.03	-0.2	-0.02
DO34881	FALSE	TRUE	-0.33	1.17	0.15	1.25	-0.15	0.57	FALSE	1.56	-0.33	-0.13	0.04	0.04
DO32847	FALSE	TRUE	-0.33	0.86	0.36	0.4	-0.4	0.03	FALSE	0.03	-0.33	0.05	-0.05	-0.05
DO34264	FALSE	TRUE	-0.35	-0.54	0.69	-0.79	-0.03	-0.61	FALSE	-0.48	-0.35	0.03	-0.13	0.04
DO49133	FALSE	TRUE	-0.36	-0.42	0.79	0.32	0.04	0.08	FALSE	-0.01	-0.36	-0.02	-0.13	0.08
DO34696	FALSE	TRUE	-0.36	2.2	0.49	1.09	0	0.51	FALSE	0.05	-0.36	0.08	-0.1	-0.05
DO33400	FALSE	TRUE	-0.36	-0.88	0.61	-1.34	0.05	-0.8	FALSE	-1.43	-0.36	0.09	-0.18	0.03
DO33560	FALSE	TRUE	-0.37	-0.16	0.4	0.24	-0.08	-0.2	FALSE	0.2	-0.37	-0.04	-0.03	0.01
DO32833	FALSE	TRUE	-0.38	2.06	0.66	1.26	-0.22	0.93	TRUE	-0.38	-0.63	0.01	-0.11	0
DO32904	FALSE	TRUE	-0.39	2.4	0.63	0.7	-0.18	0.61	TRUE	-0.39	-0.31	0.05	-0.01	-0.09
DO34768	FALSE	TRUE	-0.39	-0.22	0.42	0.93	-0.19	1.16	FALSE	0.91	-0.39	-0.13	0.02	0.05
DO33408	FALSE	TRUE	-0.42	-0.46	0.61	-0.48	-0.12	-0.31	FALSE	-0.32	-0.42	-0.06	0.01	0
DO33272	FALSE	TRUE	-0.44	1.46	0.79	1	-0.04	1.56	TRUE	-0.44	0.04	-0.11	0.1	0.01
DO32920	FALSE	TRUE	-0.44	-1.14	0.83	-1.04	-0.23	0.22	FALSE	-0.53	-0.44	-0.06	-0.04	0.04
DO33544	FALSE	TRUE	-0.45	0.48	0.48	0.23	0.09	-0.01	FALSE	0.75	-0.45	0.01	-0.09	0.02
DO34736	FALSE	TRUE	-0.45	2.56	0.9	1.61	0.48	0.78	TRUE	-0.45	-1.29	0.04	-0.2	-0.04
DO34472	FALSE	TRUE	-0.47	0.74	0.56	0.71	-0.21	0.31	FALSE	0.3	-0.47	-0.1	0.04	-0.01
DO33077	FALSE	TRUE	-0.47	-0.46	0.55	-0.43	0.01	-0.03	FALSE	-0.8	-0.47	-0.06	-0.04	0.03
DO33000	FALSE	TRUE	-0.5	-0.33	0.44	-0.64	-0.21	-0.44	FALSE	0.26	-0.5	0.03	-0.1	-0.01
DO34544	FALSE	TRUE	-0.51	-0.59	0.8	-0.47	-0.09	-0.88	FALSE	0.05	-0.51	0.04	-0.12	0
DO33070	FALSE	TRUE	-0.55	-0.31	0.82	-0.47	-0.01	-0.37	FALSE	-0.4	-0.55	-0.04	-0.02	-0.03
DO32853	FALSE	TRUE	-0.58	0.46	0.57	-0.58	-0.19	0.12	FALSE	-0.27	-0.58	-0.1	0.04	-0.03
DO34272	FALSE	TRUE	-0.58	-0.41	0.25	0.37	0.58	0.28	FALSE	0.79	-0.58	-0.09	-0.05	0.05
DO33440	FALSE	TRUE	-0.59	-2.19	0.85	-0.98	0.04	-0.26	FALSE	-0.83	-0.59	-0.07	-0.08	0.05
DO33392	FALSE	TRUE	-0.6	-2.24	0.28	-1.47	0.01	-0.86	FALSE	-0.25	-0.6	0.02	-0.18	0.06
DO34256	FALSE	TRUE	-0.6	-0.36	0.46	-0.11	0.63	-0.35	FALSE	-0.31	-0.6	-0.1	-0.02	0.03
DO49118	FALSE	TRUE	-0.62	0.82	0.15	0.84	-0.04	0.34	FALSE	1.21	-0.62	-0.02	-0.09	0.01
DO34969	FALSE	TRUE	-0.63	-0.01	0.65	0.3	-0.03	0.62	FALSE	0.56	-0.63	-0.08	-0.04	0.02
DO32860	FALSE	TRUE	-0.64	-0.2	0.45	0.21	0.02	0.03	FALSE	0.03	-0.64	-0.06	-0.02	-0.01
DO33232	FALSE	TRUE	-0.64	-1.04	0.65	-0.68	-0.28	-0.94	FALSE	-0.32	-0.64	0.04	-0.12	-0.02
DO33032	FALSE	TRUE	-0.65	0.22	0.71	-0.07	-0.5	-0.1	FALSE	-0.46	-0.65	-0.08	0.04	-0.05
DO32932	FALSE	TRUE	-0.67	0.96	0.81	0.58	-0.22	0.37	FALSE	-0.69	-0.67	-0.07	-0.06	0.02
DO49117	FALSE	TRUE	-0.69	-1.25	0.78	-0.53	-0.2	-0.05	FALSE	0.43	-0.69	-0.01	-0.15	0.04
DO32849	FALSE	TRUE	-0.69	1.48	0.54	0.21	-0.41	-0.13	FALSE	0.2	-0.69	-0.05	0.01	-0.06
DO32839	FALSE	TRUE	-0.72	0.26	0.74	-0.36	-0.24	0.24	TRUE	-0.72	0.27	0	0.1	-0.04
DO32841	FALSE	TRUE	-0.72	1.45	0.65	0.4	-0.28	0	FALSE	-0.2	-0.72	-0.13	0.03	0
DO32845	FALSE	TRUE	-0.73	1.93	0.93	0.36	-0.13	0.19	FALSE	-0.62	-0.73	0.01	-0.04	-0.07
DO32843	FALSE	TRUE	-0.73	-0.79	0.91	-0.63	-0.34	-0.09	FALSE	-0.93	-0.73	-0.02	-0.17	0.07
DO34344	FALSE	TRUE	-0.73	-1.13	0.7	-0.23	-0.41	0.41	FALSE	0.06	-0.73	-0.01	-0.2	0.09
DO49115	FALSE	TRUE	-0.74	0.11	0.11	0.4	-0.06	0.54	FALSE	1.29	-0.74	-0.12	0.01	-0.01
DO34216	FALSE	TRUE	-0.74	0.72	0.39	0.57	0.13	0.29	FALSE	0.8	-0.74	-0.11	-0.01	0.01
DO33152	FALSE	TRUE	-0.75	-0.87	0.81	-0.92	-0.37	-0.31	FALSE	-1.12	-0.75	0.05	-0.21	0.04
DO49193	FALSE	TRUE	-0.81	-0.58	0.53	-0.62	0.57	-0.36	FALSE	-0.78	-0.81	0.02	-0.2	0.05
DO32825	FALSE	TRUE	-0.81	0.71	0.92	0.27	-0.18	-0.1	FALSE	-1	-0.81	-0.04	-0.11	0.02
DO33984	FALSE	TRUE	-0.84	1.28	0.15	0.98	-0.23	0.72	FALSE	-0.02	-0.84	-0.05	-0.08	0
DO33584	FALSE	TRUE	-0.9	-1.57	0.53	-0.76	0.37	-0.54	FALSE	0.19	-0.9	-0.04	-0.14	0.03
DO33344	FALSE	TRUE	-0.92	-0.38	0.13	-0.4	0.13	-0.1	FALSE	0.84	-0.92	0.04	-0.16	-0.04
DO32912	FALSE	TRUE	-0.93	2.32	0.62	0.82	-0.35	0.44	TRUE	-0.93	-0.12	0.11	-0.06	-0.07
DO34648	FALSE	TRUE	-0.95	-0.14	0.21	0.28	-0.01	0.34	FALSE	1.6	-0.95	-0.02	-0.12	0
DO34769	FALSE	TRUE	-0.97	0.03	0.48	0.14	0.31	0.17	FALSE	1.16	-0.97	0.01	-0.13	-0.03
DO33608	FALSE	TRUE	-1.01	-0.88	0.62	-0.71	0.52	-0.24	FALSE	0.4	-1.01	-0.06	-0.13	0.02
DO32960	FALSE	TRUE	-1.02	-0.65	0.6	-0.24	-0.11	0.09	FALSE	-0.82	-1.02	-0.08	-0.12	0.04
DO49101	FALSE	TRUE	-1.12	0.18	0.28	0.68	0	0.37	FALSE	0.43	-1.12	-0.08	-0.13	0.03
DO34632	FALSE	TRUE	-1.12	1.65	0.28	1.02	-0.25	0.86	FALSE	1.14	-1.12	-0.16	-0.01	-0.01
DO34176	FALSE	TRUE	-1.14	0.87	0.38	0.4	0.01	0.01	FALSE	1.38	-1.14	-0.07	-0.11	0.01
DO33016	FALSE	TRUE	-1.2	-2.11	0.91	-1.24	-0.43	-1.03	FALSE	-0.4	-1.2	0.02	-0.19	-0.01
DO49125	FALSE	TRUE	-1.21	-0.21	0.55	0.91	-0.08	0.75	FALSE	1.29	-1.21	-0.13	-0.06	0
DO32968	FALSE	TRUE	-1.38	0.86	0.25	0.35	0.36	0.48	FALSE	0.72	-1.38	-0.14	-0.07	0
DO34360	FALSE	TRUE	-1.4	-0.31	0.66	0.49	-0.12	0.11	FALSE	0.52	-1.4	-0.17	-0.05	0.01
DO49122	FALSE	TRUE	-1.61	0.8	0.73	0.76	-0.21	0.8	FALSE	0.36	-1.61	-0.07	-0.21	0.03
DO33063	FALSE	TRUE	-1.64	1.53	0.52	0.85	-0.09	0.32	FALSE	-0.15	-1.64	-0.06	-0.1	-0.1
DO33160	FALSE	TRUE	-1.78	0.29	0.84	0.02	-0.17	-0.23	FALSE	-0.43	-1.78	-0.02	-0.26	0

## Sheet: Table. S7
Table S7. The LDA scores in the ICGC, TCGA, and GEO cohorts.
ICGC							TCGA							GEO
Patients	icgc.subtype.Cluster	LD1	LD2	LDAscore			Patients	tcga.subtype.Cluster	LD1	LD2	LDAscore			Patients	geo.subtype.Cluster	LD1	LD2	LDAscore
DO35009	IS3	2.35544	0.693618	3.04906			TCGA-IB-7887-01	IS2	-0.812716	1.22058	0.407863			GSM711904	IS1	0.432638	-0.767321	-0.334683
DO35057	IS3	5.12415	1.74238	6.86653			TCGA-FB-A78T-01	IS1	-1.94588	0.121918	-1.82396			GSM711906	IS1	-3.40313	0.375072	-3.02806
DO35073	IS1	-1.52715	0.332538	-1.19461			TCGA-3E-AAAZ-01	IS2	0.310111	-1.94588	-1.63577			GSM711908	IS1	-3.99771	-0.548834	-4.54654
DO35033	IS2	-1.25431	0.142755	-1.11156			TCGA-2L-AAQM-01	IS3	1.35585	-1.55792	-0.202066			GSM711910	IS2	1.63948	-1.02269	0.616794
DO49205	IS3	4.18575	0.664255	4.85			TCGA-2J-AAB9-01	IS2	0.679981	-0.170527	0.509454			GSM711914	IS1	-0.894378	-0.621371	-1.51575
DO49202	IS3	1.64857	0.688867	2.33743			TCGA-HZ-7289-01	IS1	-2.63364	0.699027	-1.93461			GSM711916	IS1	-0.754101	-2.4447	-3.1988
DO49203	IS3	0.623785	2.08026	2.70404			TCGA-IB-AAUQ-01	IS2	-1.39833	-1.0802	-2.47853			GSM711922	IS3	-0.974549	1.27	0.295453
DO49188	IS1	-2.74753	-1.13939	-3.88691			TCGA-S4-A8RO-01	IS1	-3.24472	-0.0936104	-3.33833			GSM711924	IS3	0.179988	1.68638	1.86637
DO49193	IS1	-2.83137	2.28101	-0.550357			TCGA-HZ-7918-01	IS3	2.61893	1.56752	4.18645			GSM711926	IS2	-0.123565	-1.02554	-1.14911
DO49178	IS1	-2.7679	0.0350407	-2.73286			TCGA-IB-7645-01	IS3	3.22743	1.11043	4.33786			GSM711928	IS2	0.370277	-0.266937	0.10334
DO49185	IS1	-1.84728	0.406529	-1.44075			TCGA-YH-A8SY-01	IS2	-1.49105	0.0795537	-1.4115			GSM711930	IS1	-2.17203	-0.983931	-3.15597
DO49183	IS1	-2.38062	1.0748	-1.30581			TCGA-HV-A5A4-01	IS2	-1.38829	-1.04056	-2.42886			GSM711932	IS3	-0.717397	1.95765	1.24025
DO49169	IS3	2.69186	0.738113	3.42998			TCGA-F2-A44G-01	IS1	-3.3668	0.721756	-2.64505			GSM711934	IS3	0.727182	1.05154	1.77873
DO49168	IS3	1.56678	2.60891	4.17568			TCGA-3A-A9IS-01	IS1	-1.30515	-3.28638	-4.59153			GSM711936	IS2	0.751112	-0.634834	0.116279
DO49165	IS2	-1.54769	-1.10158	-2.64927			TCGA-F2-6879-01	IS1	-2.06928	-0.14029	-2.20957			GSM711938	IS2	0.882294	-2.25814	-1.37584
DO49166	IS1	-3.08242	0.956592	-2.12583			TCGA-HZ-8638-01	IS1	-0.422951	1.38664	0.963687			GSM711940	IS1	0.216347	-0.541527	-0.32518
DO49170	IS2	-0.623024	-0.799356	-1.42238			TCGA-HZ-A9TJ-01	IS1	-1.39423	0.802469	-0.591765			GSM711942	IS3	-0.798594	3.75175	2.95315
DO49164	IS2	-0.546672	-1.22679	-1.77346			TCGA-IB-AAUN-01	IS1	-2.26931	-0.255684	-2.52499			GSM711944	IS3	5.48124	2.73909	8.22033
DO49138	IS2	-1.4725	-0.0748633	-1.54737			TCGA-IB-8126-01	IS3	3.82467	0.835189	4.65986			GSM711946	IS2	3.46184	0.0380013	3.49984
DO49136	IS2	-1.11369	-0.409591	-1.52328			TCGA-HZ-A8P0-01	IS2	0.00128041	-1.25092	-1.24964			GSM711948	IS2	2.39835	1.37561	3.77396
DO49135	IS2	-0.619869	-3.23302	-3.85289			TCGA-IB-AAUV-01	IS3	3.70344	-0.368468	3.33497			GSM711950	IS2	1.89736	-0.0220897	1.87527
DO49132	IS3	3.15054	-0.265219	2.88533			TCGA-IB-AAUW-01	IS3	1.98269	-0.796138	1.18655			GSM711952	IS3	-3.8135	0.225052	-3.58845
DO49133	IS3	1.93298	-0.28504	1.64794			TCGA-OE-A75W-01	IS1	-0.922152	1.5213	0.599143			GSM711954	IS3	-0.498911	0.983405	0.484494
DO49129	IS2	-1.225	-0.926163	-2.15116			TCGA-2J-AAB6-01	IS1	-3.4987	1.03453	-2.46416			GSM711956	IS3	-0.627416	1.46086	0.833448
DO49127	IS2	0.999896	-0.545712	0.454184			TCGA-HZ-7919-01	IS1	-0.548938	-0.250903	-0.79984			GSM711958	IS3	-0.154699	4.03083	3.87613
DO49128	IS2	0.378093	-1.45777	-1.07968			TCGA-HZ-7925-01	IS2	-0.57333	-0.100997	-0.674327			GSM711960	IS2	1.64567	1.78156	3.42723
DO49125	IS3	3.27625	-0.838423	2.43783			TCGA-3A-A9IO-01	IS3	1.40712	-2.05687	-0.649754			GSM711962	IS1	-1.68986	1.0481	-0.641761
DO49126	IS3	3.34296	0.288667	3.63162			TCGA-S4-A8RP-01	IS2	-0.254107	-0.0543617	-0.308469			GSM711964	IS1	-0.787144	-0.183583	-0.970727
DO49123	IS2	-0.190392	-1.64283	-1.83322			TCGA-IB-A5SO-01	IS3	2.0385	-0.751618	1.28689			GSM711966	IS1	-2.07674	-0.268038	-2.34478
DO49121	IS2	0.817106	-0.893619	-0.0765131			TCGA-3A-A9IV-01	IS2	-1.20094	-3.44408	-4.64502			GSM711968	IS3	-0.684895	1.00527	0.320373
DO49122	IS3	2.41197	1.57961	3.99158			TCGA-FB-AAPZ-01	IS3	0.0937837	0.460203	0.553987			GSM711970	IS3	1.6315	3.49196	5.12345
DO49130	IS1	-2.09399	0.320437	-1.77355			TCGA-HV-A5A6-01	IS1	-2.0975	-0.389529	-2.48703			GSM711972	IS1	-2.52436	0.111714	-2.41264
DO49118	IS3	1.19909	1.43353	2.63263			TCGA-US-A776-01	IS1	-1.69529	0.964074	-0.731213			GSM711974	IS3	-0.663161	0.776323	0.113162
DO49116	IS2	0.420002	0.628859	1.04886			TCGA-Q3-AA2A-01	IS1	-1.25572	0.161235	-1.09449			GSM711976	IS2	1.42026	-1.04379	0.376477
DO49117	IS2	0.107647	-1.99506	-1.88741			TCGA-HV-A5A3-01	IS2	-2.46192	-0.732773	-3.19469			GSM711978	IS2	-0.116494	-0.608161	-0.724654
DO49115	IS3	2.90959	1.83951	4.7491			TCGA-3A-A9IH-01	IS1	-1.67128	-0.691033	-2.36231			GSM711980	IS1	-0.348237	-0.482396	-0.830633
DO49113	IS1	-2.51831	-0.383532	-2.90184			TCGA-IB-7889-01	IS3	1.63186	0.636159	2.26801			GSM711982	IS1	-2.23247	-0.863874	-3.09634
DO49111	IS3	4.49399	0.536495	5.03048			TCGA-XN-A8T3-01	IS2	-0.530578	-0.464088	-0.994667			GSM711984	IS2	1.22185	-0.681073	0.540777
DO49108	IS1	-2.75819	2.11472	-0.643477			TCGA-XN-A8T5-01	IS3	4.18308	0.114448	4.29753			GSM711986	IS1	-3.68929	-0.976834	-4.66613
DO49104	IS2	1.01864	-0.698023	0.320617			TCGA-2J-AABH-01	IS1	-1.79845	-0.836622	-2.63507			GSM711988	IS2	1.13025	0.61851	1.74876
DO49101	IS3	3.34475	0.00269454	3.34745			TCGA-IB-7644-01	IS1	-0.25413	-0.194392	-0.448522			GSM711990	IS2	3.03813	-0.177156	2.86097
DO49100	IS2	0.585471	-3.44129	-2.85581			TCGA-Z5-AAPL-01	IS3	4.12463	4.17302	8.29765			GSM711992	IS1	0.0724497	-1.46751	-1.39506
DO49089	IS2	0.8155	-2.33288	-1.51738			TCGA-IB-7649-01	IS3	2.48287	-0.501614	1.98125			GSM1383778	IS1	-2.20478	0.360858	-1.84392
DO49098	IS3	4.0972	0.61819	4.71539			TCGA-2J-AAB4-01	IS1	-0.794385	0.531782	-0.262603			GSM1383779	IS2	1.76472	-1.39265	0.372061
DO49096	IS3	2.28908	-0.755684	1.53339			TCGA-HZ-A49G-01	IS3	0.629876	0.33923	0.969106			GSM1383780	IS1	-2.92638	-1.4317	-4.35807
DO49093	IS3	3.27039	1.12828	4.39867			TCGA-3A-A9IL-01	IS3	0.897408	-1.73699	-0.839586			GSM1383781	IS2	2.24307	-0.606705	1.63637
DO49094	IS3	4.04913	1.77894	5.82808			TCGA-IB-A6UF-01	IS1	-3.47036	-0.179077	-3.64944			GSM1383782	IS1	-0.213693	-2.12002	-2.33371
DO49091	IS3	1.95471	-0.671993	1.28272			TCGA-FB-AAPP-01	IS1	-3.37823	-0.252634	-3.63087			GSM1383783	IS1	-1.80258	0.0576662	-1.74492
DO49090	IS1	-3.02536	0.0322317	-2.99313			TCGA-IB-AAUR-01	IS3	5.19187	1.52271	6.71458			GSM1383784	IS3	-4.68831	3.06919	-1.61912
DO49079	IS1	-4.0016	1.88927	-2.11233			TCGA-HZ-8002-01	IS3	2.15872	-0.519258	1.63946			GSM1383785	IS3	-1.30515	-0.113485	-1.41864
DO49078	IS3	3.22636	0.765404	3.99176			TCGA-2J-AABE-01	IS2	-1.15937	-0.69281	-1.85218			GSM1383786	IS2	3.03809	1.43255	4.47064
DO49082	IS3	3.35826	0.024248	3.3825			TCGA-3A-A9IX-01	IS3	3.3628	-0.239937	3.12286			GSM1383787	IS2	3.33707	-0.594301	2.74277
DO49081	IS3	1.50995	-0.0542397	1.45571			TCGA-3A-A9I9-01	IS2	-0.795671	-0.850409	-1.64608			GSM1383788	IS3	-0.959481	-1.34138	-2.30086
DO33296	IS3	2.23378	-0.742702	1.49108			TCGA-FB-AAQ1-01	IS1	-2.63412	0.218099	-2.41602			GSM1383789	IS1	-2.58351	-1.73758	-4.32108
DO33280	IS3	3.78346	-1.29932	2.48414			TCGA-HZ-A77P-01	IS2	2.26346	-1.73665	0.526802			GSM1383790	IS1	-0.612862	-2.10884	-2.7217
DO33272	IS3	3.58339	0.596818	4.18021			TCGA-HV-A7OL-01	IS1	-0.0518932	2.12883	2.07694			GSM1383791	IS2	2.43079	-0.859674	1.57111
DO33256	IS2	-0.208405	0.703071	0.494666			TCGA-F2-7276-01	IS3	2.83926	0.280259	3.11952			GSM1383792	IS2	2.13551	0.795277	2.93079
DO33264	IS1	-4.48635	-0.0934045	-4.57976			TCGA-IB-AAUP-01	IS3	4.38469	1.2551	5.63979			GSM1383793	IS2	-0.0229267	-1.80471	-1.82763
DO33232	IS2	-0.836244	-1.42119	-2.25744			TCGA-3A-A9IN-01	IS3	1.61972	-2.54229	-0.922563			GSM1383794	IS3	-1.59087	1.20081	-0.390058
DO33248	IS2	0.169011	-1.08258	-0.913567			TCGA-HZ-7923-01	IS3	4.55825	0.0935391	4.65179			GSM1383795	IS2	2.96319	1.03294	3.99613
DO33240	IS2	-2.17007	-0.838969	-3.00904			TCGA-FB-A4P5-01	IS3	3.50118	0.434747	3.93592			GSM1383796	IS2	0.852618	-4.13888	-3.28627
DO33216	IS1	-1.97654	0.285166	-1.69137			TCGA-HZ-A8P1-01	IS1	-2.00018	0.592543	-1.40764			GSM1383797	IS1	-1.13533	0.417738	-0.717595
DO34544	IS1	-1.49924	1.4526	-0.0466319			TCGA-FB-A4P6-01	IS3	2.0045	-0.866245	1.13825			GSM1383798	IS1	0.67131	-0.0736846	0.597626
DO33224	IS2	0.340463	-1.88219	-1.54173			TCGA-IB-A5ST-01	IS3	3.41547	0.957814	4.37329			GSM1383799	IS3	0.376198	2.07042	2.44661
DO34552	IS2	0.5874	0.428801	1.0162			TCGA-HV-AA8V-01	IS2	-0.0286968	-1.29968	-1.32837			GSM1383800	IS1	-1.92413	0.120429	-1.8037
DO34528	IS1	-2.87775	1.98221	-0.895535			TCGA-3A-A9IJ-01	IS1	0.3744	-3.04057	-2.66617			GSM1383801	IS1	-2.99425	0.75671	-2.23754
DO34520	IS1	-2.33966	0.534911	-1.80475			TCGA-XD-AAUG-01	IS3	2.79959	-1.65714	1.14245			GSM1383802	IS2	3.17341	-0.335862	2.83755
DO34536	IS3	1.36062	0.994595	2.35522			TCGA-IB-7897-01	IS3	3.49302	-0.160322	3.3327			GSM1383803	IS1	-2.7888	-1.16201	-3.95081
DO33208	IS2	-1.75453	-1.39035	-3.14488			TCGA-2J-AABO-01	IS2	0.270091	-1.55624	-1.28615			GSM1383804	IS1	-0.719181	-1.40465	-2.12383
DO33200	IS1	-4.16744	1.60111	-2.56634			TCGA-2J-AAB1-01	IS3	0.0562006	0.757175	0.813375			GSM1383805	IS1	-3.59706	0.827291	-2.76977
DO34504	IS3	1.54201	0.245558	1.78756			TCGA-IB-AAUM-01	IS3	1.92371	-0.536819	1.38689			GSM1383806	IS1	-1.84825	-1.75296	-3.60121
DO33176	IS2	-1.6162	-1.09083	-2.70703			TCGA-IB-7654-01	IS2	0.124958	-1.28806	-1.1631			GSM1383807	IS1	0.152246	0.030476	0.182722
DO33192	IS2	-0.162377	-0.336246	-0.498624			TCGA-IB-AAUT-01	IS3	3.08429	1.24774	4.33202			GSM1383808	IS3	-3.46786	2.98311	-0.484755
DO33184	IS2	0.645108	-2.4061	-1.76099			TCGA-3A-A9IU-01	IS1	-1.99683	0.190125	-1.80671			GSM1383809	IS3	-0.289849	0.698702	0.408853
DO34488	IS3	2.04153	1.23365	3.27518			TCGA-IB-7891-01	IS3	1.92632	0.65753	2.58385			GSM1383810	IS1	-0.487688	-1.56067	-2.04836
DO33152	IS2	-1.17663	-1.22235	-2.39898			TCGA-2L-AAQL-01	IS2	0.305972	-0.770598	-0.464627			GSM1383811	IS2	1.8173	-0.246647	1.57065
DO33168	IS2	1.09382	-1.22151	-0.127687			TCGA-LB-A7SX-01	IS1	-2.72788	0.536254	-2.19162			GSM1383812	IS2	3.39861	0.538602	3.93721
DO34496	IS2	1.03006	-1.48698	-0.456925			TCGA-3A-A9I5-01	IS2	0.875228	-0.991483	-0.116254			GSM1383813	IS2	1.9688	-0.47762	1.49118
DO33160	IS1	-1.82792	1.28258	-0.545339			TCGA-IB-A6UG-01	IS1	-0.21978	-0.303105	-0.522885			GSM1383814	IS3	-1.64104	-0.0886058	-1.72965
DO33136	IS3	1.6248	-1.35635	0.26845			TCGA-IB-A7M4-01	IS1	-1.01481	1.11604	0.10123			GSM1383815	IS1	0.769027	-0.781898	-0.0128711
DO34464	IS3	3.28046	-0.0495665	3.2309			TCGA-3A-A9I7-01	IS3	1.69792	-0.839074	0.858847			GSM1383816	IS2	3.98438	0.725773	4.71015
DO33144	IS2	-0.230818	-0.90105	-1.13187			TCGA-PZ-A5RE-01	IS1	-1.00026	-0.120785	-1.12105			GSM1383817	IS3	-0.546827	1.36428	0.817449
DO34472	IS3	1.94293	-0.0526289	1.89031			TCGA-XD-AAUL-01	IS2	-0.601566	-0.713289	-1.31485			GSM1383818	IS1	-0.531848	0.500099	-0.0317492
DO34440	IS2	1.10947	0.729811	1.83928			TCGA-FB-A5VM-01	IS1	-0.336113	0.770093	0.43398			GSM1383819	IS2	2.84406	-0.893277	1.95078
DO33112	IS1	-2.36638	-1.64944	-4.01582			TCGA-HZ-8001-01	IS3	2.37795	0.502295	2.88025			GSM1383820	IS1	-2.35658	0.341078	-2.0155
DO33128	IS1	-1.46856	0.669728	-0.798837			TCGA-M8-A5N4-01	IS1	-3.29935	1.69743	-1.60192			GSM1383821	IS2	2.00759	-0.39659	1.611
DO33120	IS2	-0.296305	0.739862	0.443557			TCGA-IB-7888-01	IS3	3.36404	-0.350192	3.01384			GSM1383822	IS3	-3.71122	0.884482	-2.82674
DO33105	IS1	-2.08564	1.3499	-0.735743			TCGA-HV-AA8X-01	IS1	-3.4	-0.021898	-3.4219			GSM1383823	IS1	0.754962	-0.108014	0.646948
DO34432	IS2	-0.521571	-1.11019	-1.63176			TCGA-3A-A9J0-01	IS1	-2.18406	0.487536	-1.69652			GSM1383824	IS3	-0.112801	0.349454	0.236653
DO33496	IS2	-1.79823	-2.41188	-4.21011			TCGA-YB-A89D-01	IS3	1.34169	-0.0818618	1.25983			GSM1383825	IS2	5.3946	1.8982	7.2928
DO33472	IS1	-3.03713	-0.330795	-3.36792			TCGA-2L-AAQJ-01	IS3	-0.0763282	-0.111784	-0.188112			GSM1383826	IS2	4.09357	2.09062	6.18419
DO33480	IS2	0.164824	-1.52814	-1.36332			TCGA-HZ-A4BK-01	IS3	0.475389	-0.103332	0.372057			GSM1383827	IS3	-2.98432	3.22508	0.24076
DO34785	IS2	-1.18013	-1.3009	-2.48103			TCGA-US-A77G-01	IS1	-2.46617	-0.760264	-3.22643			GSM1383828	IS3	-3.7894	1.11218	-2.67722
DO34793	IS2	0.732435	-1.42512	-0.692685			TCGA-HZ-A49I-01	IS3	0.0261754	-0.165528	-0.139353			GSM1383829	IS3	-2.57046	1.86469	-0.705764
DO34768	IS3	4.79704	-0.109823	4.68722			TCGA-IB-7886-01	IS1	-0.982558	2.25332	1.27076			GSM1383830	IS1	-0.806299	-0.442666	-1.24897
DO34769	IS1	-1.40822	1.22821	-0.18001			TCGA-HZ-A77Q-01	IS3	2.04643	0.928174	2.9746			GSM1383831	IS1	0.585277	0.349934	0.935211
DO34760	IS3	3.35216	-0.730683	2.62148			TCGA-LB-A9Q5-01	IS1	-0.193893	-0.0790221	-0.272915			GSM1383832	IS1	0.808511	-0.839105	-0.0305938
DO34777	IS3	4.48867	1.65703	6.1457			TCGA-HZ-7926-01	IS3	0.443489	-0.263373	0.180116			GSM1383833	IS2	0.935608	-0.0901444	0.845464
DO33440	IS2	0.443624	0.092895	0.536519			TCGA-F2-A7TX-01	IS1	-1.41913	1.76539	0.346255			GSM1383834	IS2	1.31797	-1.42691	-0.108939
DO34744	IS2	-0.403477	-0.159658	-0.563135			TCGA-IB-7890-01	IS2	-0.747919	-1.912	-2.65992			GSM1383835	IS2	1.28896	0.00796771	1.29692
DO34752	IS3	2.65558	-0.564487	2.0911			TCGA-2J-AABT-01	IS3	2.13785	-0.612127	1.52572			GSM1383836	IS2	1.52899	-0.535031	0.993964
DO34720	IS2	0.5716	1.30504	1.87664			TCGA-XD-AAUI-01	IS3	1.29323	0.0436465	1.33688			GSM1383837	IS1	-0.405168	-1.09814	-1.50331
DO33408	IS2	-1.06375	-0.0593267	-1.12308			TCGA-HZ-8637-01	IS3	2.04404	4.01502	6.05906			GSM1383838	IS2	1.92666	-0.610337	1.31632
DO34736	IS1	-0.952927	1.68987	0.736947			TCGA-2J-AAB8-01	IS2	-0.52868	0.0123562	-0.516323			GSM1383839	IS1	-1.7098	-0.132069	-1.84186
DO33400	IS1	-5.53648	-0.401591	-5.93807			TCGA-2L-AAQE-01	IS1	-0.369209	0.212354	-0.156855			GSM1383840	IS1	-2.2856	1.29985	-0.985752
DO33392	IS2	-0.775314	-1.00442	-1.77973			TCGA-2J-AABA-01	IS2	0.990945	-0.671698	0.319247			GSM1527105	IS1	-0.00494574	-0.344449	-0.349395
DO33376	IS2	-0.459895	-0.793867	-1.25376			TCGA-HZ-8005-01	IS1	-4.12759	1.5243	-2.60329			GSM1527107	IS1	-3.28373	0.75704	-2.52669
DO34688	IS1	-4.11595	-0.444465	-4.56042			TCGA-YY-A8LH-01	IS1	-2.54199	1.07662	-1.46537			GSM1527109	IS1	-3.93658	0.120185	-3.81639
DO34680	IS1	-2.01103	-0.752574	-2.7636			TCGA-F2-6880-01	IS2	0.1135	-2.34241	-2.22891			GSM1527111	IS2	1.52705	-0.470401	1.05664
DO34696	IS1	-1.82567	1.05459	-0.77108			TCGA-H8-A6C1-01	IS3	-0.554737	0.507236	-0.0475011			GSM1527115	IS1	-0.896456	-0.317677	-1.21413
DO34664	IS2	-0.99244	0.184506	-0.807934			TCGA-2L-AAQA-01	IS1	-3.24679	0.965789	-2.281			GSM1527117	IS1	-0.830324	-2.05831	-2.88864
DO33336	IS3	1.61608	1.23323	2.84931			TCGA-3A-A9IC-01	IS2	-0.729119	-0.293609	-1.02273			GSM1527123	IS3	-1.12683	1.5863	0.459466
DO33344	IS1	-2.66021	0.761109	-1.8991			TCGA-FB-AAPQ-01	IS2	-2.1168	-0.885644	-3.00245			GSM1527125	IS3	0.078823	2.20858	2.2874
DO34648	IS2	1.0734	0.0734033	1.14681			TCGA-US-A779-01	IS1	-2.21935	-1.59303	-3.81238			GSM1527127	IS2	-0.431441	-0.502707	-0.934148
DO34640	IS1	-1.96985	1.3946	-0.575243			TCGA-H6-8124-01	IS2	-2.0438	-1.37051	-3.41431			GSM1527129	IS3	0.279697	0.188696	0.468393
DO33328	IS2	-1.28743	-2.65048	-3.93791			TCGA-FB-AAQ6-01	IS1	-2.54705	-0.211876	-2.75892			GSM1527131	IS1	-1.89655	-0.749263	-2.64581
DO34656	IS2	-0.184609	-1.21067	-1.39528			TCGA-FB-AAQ0-01	IS1	-3.3099	0.651571	-2.65833			GSM1527133	IS3	-0.993112	2.23473	1.24161
DO34624	IS2	0.127114	0.181415	0.308529			TCGA-US-A77E-01	IS2	-1.62637	-0.551745	-2.17812			GSM1527135	IS3	0.695364	1.46644	2.1618
DO33304	IS3	3.1005	0.370168	3.47067			TCGA-2L-AAQI-01	IS1	-1.69863	-0.797781	-2.49641			GSM1527137	IS3	0.534402	-0.298312	0.23609
DO34632	IS3	4.0721	1.61164	5.68375			TCGA-IB-7893-01	IS2	-0.622466	-0.219206	-0.841672			GSM1527139	IS2	0.613535	-1.63211	-1.01857
DO34608	IS2	-1.03891	-0.459659	-1.49857			TCGA-LB-A8F3-01	IS2	-1.62426	-0.556703	-2.18096			GSM1527141	IS1	0.213536	-0.250437	-0.0369013
DO34600	IS2	-1.43274	-0.64317	-2.07591			TCGA-L1-A7W4-01	IS1	-3.96385	0.115194	-3.84865			GSM1527143	IS3	-0.915431	3.93352	3.01809
DO34192	IS2	-1.12443	-0.309289	-1.43372			TCGA-IB-A5SQ-01	IS2	0.855431	-0.451449	0.403983			GSM1527145	IS3	4.68275	2.97263	7.65538
DO34184	IS3	4.48374	1.02972	5.51345			TCGA-IB-AAUS-01	IS3	1.70935	1.48937	3.19872			GSM1527147	IS2	2.82619	0.332564	3.15875
DO34176	IS3	1.38858	0.723872	2.11245			TCGA-HZ-7922-01	IS3	0.63039	-0.349031	0.281359			GSM1527149	IS3	1.99597	1.87447	3.87043
DO34384	IS3	3.62316	0.792938	4.41609			TCGA-HZ-8315-01	IS3	0.246204	0.578135	0.824339			GSM1527151	IS2	1.73933	0.208355	1.94769
DO33070	IS1	-2.53966	0.175698	-2.36397			TCGA-HZ-8317-01	IS2	-0.134375	-0.875113	-1.00949			GSM1527154	IS3	-1.22655	-1.73844	-2.96499
DO34392	IS2	-0.581898	-0.19955	-0.781448			TCGA-HZ-8636-01	IS2	0.0202168	0.409495	0.429712			GSM1527155	IS3	-0.698167	1.41638	0.718218
DO33063	IS2	-0.357805	0.83244	0.474634			TCGA-US-A77J-01	IS3	4.75012	0.790463	5.54058			GSM1527157	IS3	-0.868009	1.53943	0.671418
DO33037	IS3	2.08915	0.0432897	2.13244			TCGA-2J-AABP-01	IS1	-1.64423	3.94468	2.30045			GSM1527159	IS3	-0.391691	4.14128	3.74959
DO33032	IS1	-2.56598	-0.453676	-3.01966			TCGA-Q3-A5QY-01	IS3	5.33353	2.32603	7.65956			GSM1527161	IS2	1.50201	2.1739	3.67591
DO34360	IS3	1.74887	0.783214	2.53208			TCGA-2J-AABR-01	IS3	2.12572	0.716914	2.84263			GSM1527163	IS3	-1.56943	1.36645	-0.202977
DO33042	IS2	-1.81559	-2.57726	-4.39285			TCGA-HV-A7OP-01	IS1	-2.84688	-0.180422	-3.0273			GSM1527165	IS1	-0.914394	0.130632	-0.783762
DO33016	IS2	-0.30576	-0.505562	-0.811322			TCGA-FB-AAQ2-01	IS1	-2.32434	-0.840897	-3.16524			GSM1527167	IS1	-2.30247	0.168017	-2.13445
DO34344	IS2	0.969676	-1.08396	-0.114287			TCGA-FB-AAQ3-01	IS1	-0.851835	0.908561	0.0567255			GSM1527169	IS3	-0.791073	1.37661	0.585535
DO33012	IS1	-2.60016	-1.66225	-4.26241			TCGA-IB-AAUU-01	IS1	-1.02961	-0.715407	-1.74501			GSM1527171	IS3	1.05826	3.65523	4.71349
DO33028	IS2	0.762082	-2.21851	-1.45642			TCGA-HZ-A4BH-01	IS3	0.769629	-0.0646203	0.705009			GSM1527173	IS1	-2.5497	0.417194	-2.1325
DO33024	IS1	-4.22224	3.13534	-1.0869			TCGA-US-A774-01	IS3	0.332837	0.162103	0.49494			GSM1527175	IS3	-0.750105	0.957931	0.207826
DO33020	IS2	1.72462	-1.89019	-0.165576			TCGA-F2-7273-01	IS3	2.56529	-0.118939	2.44635			GSM1527177	IS1	1.35193	-0.354835	0.997095
DO34320	IS3	1.56373	-0.973948	0.589777			TCGA-XD-AAUH-01	IS3	4.53885	-0.762569	3.77628			GSM1527179	IS3	-0.247814	-0.276591	-0.524405
DO33008	IS1	-2.25124	2.50221	0.250973			TCGA-IB-AAUO-01	IS1	-3.18532	2.26215	-0.923164			GSM1527181	IS1	-0.49054	-0.119944	-0.610483
DO33004	IS2	0.0343638	-0.297908	-0.263545			TCGA-2J-AABK-01	IS1	-0.869216	-0.687093	-1.55631			GSM1527183	IS1	-2.32198	-0.466289	-2.78827
DO34336	IS1	-2.08693	-0.511436	-2.59837			TCGA-IB-7885-01	IS3	0.443844	1.05032	1.49416			GSM1527185	IS2	1.10352	-0.577613	0.525908
DO33000	IS2	-0.329909	-1.13281	-1.46272			TCGA-F2-A8YN-01	IS2	-2.10974	-1.06296	-3.17271			GSM1527187	IS1	-3.65537	-0.774722	-4.43009
DO33098	IS3	2.93043	0.274046	3.20447			TCGA-HV-A5A5-01	IS3	1.50744	-0.659855	0.847589			GSM1527189	IS3	0.793124	0.915665	1.70879
DO33077	IS2	0.354476	-1.33223	-0.977752			TCGA-HZ-A77O-01	IS1	-2.99512	0.358382	-2.63674			GSM1527191	IS2	2.7748	0.361178	3.13598
DO33084	IS3	0.832388	2.09288	2.92527			TCGA-HZ-8519-01	IS3	2.90544	-0.802493	2.10295			GSM1527193	IS1	-0.281825	-0.867988	-1.14981
DO34304	IS3	1.40628	0.535835	1.94211			TCGA-FB-AAPY-01	IS3	1.79761	0.634082	2.4317			GSM1527196	IS2	1.34365	-1.86013	-0.516477
DO34312	IS1	-2.78649	1.83399	-0.952502			TCGA-IB-7651-01	IS3	-0.409669	1.32442	0.914747			GSM1527198	IS1	-3.00198	-1.67963	-4.68161
DO34264	IS2	-0.621069	-1.75649	-2.37755			TCGA-3A-A9IR-01	IS3	3.04704	-2.62682	0.420224			GSM1527199	IS1	-0.563809	-0.324734	-0.888544
DO34280	IS2	0.11729	-0.817532	-0.700242			TCGA-IB-7646-01	IS1	-2.94251	1.83354	-1.10896			GSM1527200	IS2	5.3577	2.29327	7.65097
DO34272	IS3	3.44717	-0.773115	2.67405			TCGA-F2-A44H-01	IS2	-0.00178415	-0.184286	-0.18607			GSM1527202	IS1	-0.175774	-2.12276	-2.29853
DO34240	IS1	-3.03735	0.349706	-2.68764			TCGA-HZ-A49H-01	IS3	3.25533	0.684713	3.94005			GSM1527204	IS1	-0.697086	-0.387471	-1.08456
DO34256	IS2	0.220836	-0.970698	-0.749862			TCGA-2J-AABI-01	IS1	-2.18019	1.57756	-0.602632			GSM1527205	IS2	0.250304	-2.36434	-2.11404
DO34208	IS2	0.54403	-0.424497	0.119533			TCGA-RL-AAAS-01	IS3	2.92791	0.346132	3.27404			GSM1527207	IS1	-1.99199	-1.60535	-3.59734
DO34216	IS3	1.94342	0.0920161	2.03543			TCGA-HZ-8003-01	IS3	1.69231	0.694078	2.38639			GSM1527209	IS1	-2.09451	-0.282682	-2.37719
DO34288	IS1	-1.8625	-0.125922	-1.98842			TCGA-FB-A545-01	IS1	-3.05505	-0.21902	-3.27407			GSM1527210	IS2	0.229607	1.04723	1.27684
DO34296	IS2	-0.620385	-2.02173	-2.64212			TCGA-3A-A9IB-01	IS2	-1.17309	-0.632378	-1.80547			GSM1527212	IS2	2.76512	-0.991693	1.77342
DO33984	IS3	1.25168	0.977418	2.2291			TCGA-S4-A8RM-01	IS3	-0.704803	0.808923	0.10412			GSM1527213	IS3	-0.500459	-0.372215	-0.872674
DO32988	IS2	0.134445	-1.05747	-0.923028			TCGA-IB-A7LX-01	IS1	-3.35073	0.527804	-2.82293			GSM1527215	IS2	0.559351	-2.34533	-1.78598
DO32984	IS2	-0.727867	-0.61449	-1.34236			TCGA-2J-AABF-01	IS3	-0.287039	1.91624	1.6292			GSM1527216	IS2	0.509364	-1.42787	-0.918509
DO32980	IS1	-4.18231	1.13928	-3.04303			TCGA-FB-AAPU-01	IS1	-2.5206	0.750739	-1.76986			GSM1527218	IS1	-5.93645	0.59358	-5.34287
DO32996	IS2	-0.561286	-0.309561	-0.870847			TCGA-3E-AAAY-01	IS3	0.880736	0.839733	1.72047			GSM1527219	IS2	2.31897	2.75448	5.07346
DO32992	IS2	-0.387272	-2.32319	-2.71046			TCGA-HZ-7920-01	IS3	2.96516	-0.451331	2.51383			GSM1527220	IS1	-2.35663	-0.677066	-3.03369
DO32968	IS3	3.09027	1.32596	4.41622			TCGA-2J-AABU-01	IS2	-0.873379	-0.240064	-1.11344			GSM1527223	IS2	1.28795	-2.36744	-1.07949
DO32964	IS2	0.494432	-0.917423	-0.422991			TCGA-HZ-7924-01	IS3	1.61771	-1.24186	0.375844			GSM1527225	IS1	0.123495	-3.87959	-3.7561
DO32960	IS2	0.252265	0.340923	0.593188			TCGA-IB-A5SP-01	IS1	-2.47701	-1.08063	-3.55765			GSM1527227	IS2	0.733127	-1.01231	-0.279184
DO32976	IS1	-1.45193	1.12225	-0.329683			TCGA-IB-7652-01	IS2	-0.636123	-0.898344	-1.53447			GSM1527228	IS2	2.53528	-0.610593	1.92468
DO32972	IS1	-1.76791	1.94847	0.180563			TCGA-RB-AA9M-01	IS2	0.195759	-0.784519	-0.58876			GSM1527230	IS2	1.96822	0.427365	2.39558
DO32944	IS3	2.22199	2.41401	4.636			TCGA-IB-8127-01	IS3	-0.371162	0.787016	0.415854			GSM1527232	IS2	2.16477	-2.51738	-0.352615
DO32940	IS1	-1.70436	-0.0197161	-1.72408			TCGA-FB-A7DR-01	IS2	0.495271	-0.43406	0.0612104			GSM1527234	IS2	0.542527	-3.10688	-2.56435
DO32952	IS1	-2.64673	-0.589281	-3.23601			TCGA-IB-A5SS-01	IS2	-1.30017	-0.391319	-1.69149			GSM2287304	IS3	-0.688673	1.71248	1.02381
DO32928	IS2	0.20939	-2.49288	-2.28349			TCGA-RB-A7B8-01	IS3	1.00028	0.347091	1.34737			GSM2287305	IS2	0.490819	-1.09986	-0.609042
DO32924	IS1	-2.20401	-0.125723	-2.32973			TCGA-2J-AABV-01	IS1	-0.257396	-0.840656	-1.09805			GSM2287306	IS3	-0.714696	0.368299	-0.346397
DO32920	IS2	0.454222	-0.933892	-0.47967			TCGA-H6-A45N-01	IS3	1.27604	-0.668297	0.607743			GSM2287307	IS2	2.28297	2.12443	4.4074
DO32936	IS2	-0.277787	-2.16118	-2.43896			TCGA-FB-AAPS-01	IS3	3.48267	0.0101486	3.49282			GSM2287308	IS3	-1.68988	-0.705206	-2.39509
DO32932	IS2	0.95777	-0.175661	0.782109			TCGA-3A-A9IZ-01	IS1	-3.56107	1.49231	-2.06876			GSM2287309	IS3	-1.23265	2.42676	1.19411
DO32908	IS2	-0.0135722	-0.892359	-0.905931										GSM2287310	IS2	1.71148	-1.01616	0.695313
DO32904	IS1	-1.79714	1.32462	-0.472525										GSM2287311	IS2	0.531794	-0.796832	-0.265038
DO32900	IS2	-0.205759	-1.11159	-1.31735										GSM2287312	IS2	2.03066	-1.89872	0.131935
DO32916	IS1	-3.86849	1.17186	-2.69663										GSM2287313	IS3	-0.789406	-0.128404	-0.917809
DO32912	IS1	-2.05665	1.69312	-0.363534										GSM2287314	IS2	1.05162	0.886184	1.9378
DO32884	IS2	0.52691	-0.232756	0.294154										GSM2287315	IS3	-1.3652	1.13325	-0.231949
DO32881	IS2	1.09239	0.210832	1.30322										GSM2287316	IS2	1.21315	-1.92272	-0.709568
DO32893	IS1	-1.97733	-0.458864	-2.4362										GSM2287317	IS2	1.71225	0.109101	1.82135
DO32896	IS2	-0.465466	-1.57493	-2.0404										GSM2287319	IS2	2.28953	0.192021	2.48155
DO32890	IS2	1.24342	-0.421271	0.822147										GSM2287320	IS1	-0.98948	-0.949462	-1.93894
DO32869	IS3	1.81194	0.69009	2.50203										GSM2287321	IS2	2.4797	-1.04924	1.43046
DO32860	IS1	-1.68987	0.236608	-1.45327										GSM2287322	IS1	-0.655924	-2.09145	-2.74737
DO32863	IS1	-1.92533	0.477988	-1.44735										GSM2287323	IS2	2.78746	-0.910548	1.87691
DO32875	IS1	-1.69183	1.05801	-0.633821										GSM2287324	IS2	6.4571	3.00102	9.45813
DO32878	IS1	-3.31416	-1.70468	-5.01885										GSM2287325	IS2	1.98334	-1.73545	0.247898
DO32872	IS3	3.49305	1.59233	5.08538										GSM2287326	IS3	-0.708118	-0.0931622	-0.80128
DO32847	IS1	-2.81628	1.6011	-1.21518										GSM2287327	IS1	-0.199973	-2.0991	-2.29907
DO32849	IS1	-0.690572	1.41502	0.724449										GSM2287328	IS1	0.686837	-2.09613	-1.40929
DO32843	IS2	0.171924	-1.82103	-1.64911										GSM2287329	IS1	1.59631	-1.96123	-0.364923
DO32845	IS1	-2.32385	3.0256	0.701755										GSM2287330	IS2	0.52674	-0.283603	0.243136
DO32841	IS3	1.65625	0.691854	2.34811										GSM2287331	IS1	-0.740518	1.1985	0.457986
DO32857	IS2	0.817951	-0.752499	0.065452										GSM2287332	IS2	0.646216	-0.16436	0.481856
DO32853	IS2	0.460551	0.406231	0.866782										GSM2287333	IS1	0.154341	-0.985708	-0.831368
DO32855	IS1	-2.21742	0.164846	-2.05257										GSM2287334	IS2	1.25395	-1.07958	0.174373
DO32851	IS1	-1.00629	0.67578	-0.330507										GSM2287335	IS2	0.889352	-0.458345	0.431006
DO32825	IS2	-0.0790301	-0.372114	-0.451144										GSM2287336	IS2	0.578619	-0.40376	0.174859
DO32827	IS3	2.56102	0.00372477	2.56474										GSM2287337	IS1	-1.43815	-1.01637	-2.45451
DO32823	IS3	4.55	1.34371	5.89371										GSM2287338	IS3	-1.83945	2.41383	0.574377
DO32839	IS2	-1.04809	-0.359795	-1.40789										GSM2287339	IS1	-0.206351	-2.83471	-3.04106
DO32835	IS3	2.58	0.647934	3.22794										GSM2287340	IS2	1.99981	-0.0547913	1.94501
DO32837	IS2	0.139565	0.0714171	0.210982										GSM2287341	IS1	0.898992	-1.81219	-0.913195
DO32831	IS1	-5.95516	2.97188	-2.98328										GSM2287342	IS2	0.893509	0.0309537	0.924462
DO32833	IS2	-0.0566946	1.41337	1.35667										GSM2287343	IS3	-0.391803	0.923826	0.532022
DO33616	IS2	0.0320452	-0.639635	-0.60759										GSM2287344	IS3	-1.2393	1.21295	-0.0263462
DO34945	IS3	0.998901	0.947144	1.94605										GSM2287345	IS3	0.679944	0.286817	0.966762
DO33624	IS1	-3.16199	0.212537	-2.94946										GSM2287346	IS2	0.356104	-1.38661	-1.03051
DO34953	IS3	1.30639	-0.103276	1.20311										GSM2287347	IS1	-1.29068	-1.34324	-2.63392
DO34929	IS3	1.45457	2.70998	4.16454										GSM2287348	IS1	1.82401	-2.32794	-0.503926
DO33608	IS2	1.40411	-1.19798	0.20613										GSM2287349	IS1	-2.40768	-0.025517	-2.4332
DO33600	IS2	-1.18802	-0.167468	-1.35549										GSM2287350	IS2	1.8912	-0.097135	1.79407
DO34905	IS1	-4.49662	1.44277	-3.05384										GSM2287351	IS3	-1.065	1.17588	0.110885
DO34969	IS3	1.65872	-0.125155	1.53356										GSM2287352	IS1	-1.97824	1.04839	-0.929846
DO34977	IS1	-3.56725	1.74425	-1.823										GSM2287353	IS2	1.82137	-1.69163	0.129742
DO33640	IS3	1.98136	0.126818	2.10818										GSM2287354	IS3	4.14624	3.55678	7.70302
DO34825	IS2	-0.532978	-0.800944	-1.33392										GSM2287355	IS2	0.433889	-0.0324941	0.401395
DO34833	IS2	1.1029	1.05998	2.16289										GSM2287356	IS3	-2.13792	1.16033	-0.977586
DO34801	IS2	0.29607	-1.06262	-0.766547										GSM2287357	IS1	-1.354	0.143067	-1.21094
DO34817	IS3	0.911448	1.63668	2.54813										GSM2287358	IS3	-3.33323	0.279872	-3.05336
DO33584	IS2	-0.635824	-1.39295	-2.02878										GSM2287359	IS2	1.95056	0.192882	2.14344
DO34889	IS3	2.44943	1.01353	3.46296										GSM2287360	IS2	2.76334	-1.57176	1.19158
DO34881	IS3	4.10732	0.270146	4.37746										GSM2287361	IS3	-0.97067	3.69176	2.72109
DO33560	IS2	0.567836	-0.498785	0.0690508										GSM2287362	IS1	-0.566905	-0.0476549	-0.61456
DO33536	IS2	1.91309	-1.24266	0.670425										GSM2287363	IS1	-1.83225	-0.570715	-2.40296
DO34865	IS2	1.16854	0.0902036	1.25874										GSM2287364	IS1	1.03795	1.46798	2.50592
DO33544	IS2	0.602771	-0.289826	0.312945										GSM2287365	IS1	-2.39121	-0.0724233	-2.46363
DO34849	IS1	-2.542	0.0677648	-2.47424										GSM2287366	IS2	-0.372268	-0.0783154	-0.450583
DO33512	IS1	-3.55587	-1.68626	-5.24213										GSM2287367	IS1	-0.347411	-0.626203	-0.973614
DO33528	IS2	-1.33381	-0.173408	-1.50722										GSM2287368	IS2	2.01981	-1.03498	0.984833
DO34857	IS3	0.800841	0.949817	1.75066										GSM2287369	IS1	-1.50995	-0.31314	-1.82309
DO33520	IS2	0.380741	-0.0902762	0.290465										GSM2287370	IS2	0.193035	-0.132209	0.0608257
														GSM2287371	IS1	-1.18489	-1.17803	-2.36291
														GSM2287372	IS1	-1.91232	-0.964692	-2.87701
														GSM2287373	IS2	0.0507989	-1.68695	-1.63615
														GSM2287374	IS2	1.31738	1.51267	2.83005
														GSM2287375	IS1	-1.36598	0.132472	-1.23351
														GSM2287376	IS2	1.8475	1.07229	2.91978
														GSM2287377	IS3	-0.398797	-0.927007	-1.3258
														GSM2287378	IS3	-1.73968	1.25207	-0.487608
														GSM2287379	IS1	-0.796365	1.15657	0.36021
														GSM2287380	IS1	-1.55664	-1.97726	-3.5339
														GSM2287381	IS1	-0.0743949	-0.673128	-0.747523
														GSM2287382	IS1	-0.971171	-0.243255	-1.21443
														GSM2287383	IS1	-0.603338	-0.685823	-1.28916

## Sheet: Table. S8
Table S8. The ssGSEA score of 28 immune cells for patients in the ICGC cohort
Patients	Activated B cell	Activated CD4 T cell	Activated CD8 T cell	Central memory CD4 T cell	Central memory CD8 T cell	Effector memeory CD4 T cell	Effector memeory CD8 T cell	Gamma delta T cell	Immature B cell	Memory B cell	Regulatory T cell	T follicular helper cell	Type 1 T helper cell	Type 17 T helper cell	Type 2 T helper cell	Activated dendritic cell	CD56bright natural killer cell	CD56dim natural killer cell	Eosinophil	Immature dendritic cell	Macrophage	Mast cell	MDSC	Monocyte	Natural killer cell	Natural killer T cell	Neutrophil	Plasmacytoid dendritic cell
DO35009	-0.101036	0.23819	0.436895	0.589721	0.313563	0.146649	0.330626	0.372278	-0.0488146	0.142146	0.285241	0.227615	0.300864	0.0645197	0.13716	0.299152	0.388354	0.317689	0.0069954	0.485526	0.228456	0.231409	0.403154	0.50523	0.33727	0.152671	-0.304696	0.478083
DO35057	0.325939	0.309141	0.54756	0.607775	0.348084	0.215467	0.421045	0.402496	0.252942	0.218894	0.373809	0.280215	0.345928	0.0430756	0.161039	0.317639	0.378138	0.348564	0.00530373	0.452938	0.33785	0.293118	0.55432	0.595146	0.30597	0.20362	-0.205845	0.50915
DO35073	-0.0157712	0.257751	0.400866	0.619806	0.371079	0.167648	0.300259	0.416166	0.0407393	0.182102	0.36316	0.220334	0.287895	0.0374994	0.146544	0.317147	0.405504	0.407583	-0.0353332	0.503958	0.268992	0.166517	0.493363	0.509528	0.323901	0.179781	-0.261568	0.463242
DO35033	-0.0851509	0.286743	0.401262	0.606443	0.346979	0.209147	0.306724	0.449368	0.00528948	0.222129	0.384894	0.191912	0.288952	0.0267142	0.202396	0.348149	0.408821	0.321031	-0.0191063	0.481756	0.280351	0.275325	0.428537	0.496719	0.333793	0.202302	-0.135304	0.465261
DO49205	0.115547	0.258112	0.452725	0.590478	0.356541	0.194126	0.376031	0.439053	0.133105	0.186605	0.395456	0.275684	0.325298	0.0228138	0.144899	0.333487	0.405248	0.313791	0.0332321	0.505473	0.295183	0.31912	0.500933	0.571852	0.3405	0.205192	-0.242779	0.507686
DO49202	0.167857	0.250176	0.330843	0.553056	0.280184	0.20184	0.326624	0.355092	0.124675	0.128809	0.315209	0.221037	0.282748	0.0973073	0.100504	0.341708	0.392766	0.308159	0.0155734	0.432668	0.215828	0.164191	0.436714	0.552886	0.310971	0.131621	-0.209909	0.498818
DO49203	0.342539	0.374944	0.456565	0.584669	0.341009	0.175211	0.340101	0.466638	0.295187	0.246163	0.369344	0.235164	0.337615	0.0277619	0.227864	0.326868	0.377486	0.329631	-0.00798576	0.454168	0.229718	0.250486	0.45081	0.578273	0.368543	0.1681	-0.176111	0.486248
DO49188	-0.302387	0.168934	0.168005	0.566594	0.29603	0.169244	0.271131	0.376452	-0.175413	0.0734018	0.212967	0.190916	0.185856	0.0485786	0.148896	0.309117	0.380381	0.328419	0.0114521	0.467484	0.184197	0.104265	0.250738	0.520724	0.270574	0.125598	-0.231469	0.480938
DO49193	-0.168094	0.248907	0.30548	0.593591	0.332819	0.1747	0.214619	0.404229	-0.0656966	0.236237	0.233493	0.175387	0.24617	0.143088	0.20947	0.319602	0.408887	0.381158	-0.0340249	0.465757	0.226591	0.162411	0.360247	0.578187	0.295765	0.156467	-0.276702	0.462072
DO49178	-0.229493	0.256527	0.295159	0.601973	0.347443	0.154315	0.253758	0.41106	-0.112862	0.189201	0.232455	0.159936	0.245337	0.00432606	0.183878	0.28142	0.363388	0.309518	-0.0792886	0.431761	0.198335	0.165744	0.304265	0.511955	0.295312	0.177986	-0.130419	0.480292
DO49185	-0.2204	0.234273	0.293569	0.578654	0.342722	0.199008	0.269576	0.397469	-0.0835202	0.226684	0.321021	0.162309	0.253909	0.0233067	0.18441	0.327168	0.375845	0.321872	-0.0111974	0.467524	0.2391	0.287085	0.390076	0.516406	0.318295	0.155023	-0.187453	0.493533
DO49183	-0.235329	0.135982	0.201936	0.566446	0.293262	0.110495	0.265878	0.325979	-0.144824	0.151672	0.191077	0.174385	0.189589	0.0134044	0.131117	0.302469	0.397438	0.332085	-0.123804	0.452231	0.11042	0.113744	0.292876	0.537564	0.296389	0.0934304	-0.189097	0.435708
DO49169	0.138622	0.295294	0.460164	0.607186	0.381901	0.217088	0.371919	0.463052	0.113984	0.242405	0.389728	0.257701	0.334803	-0.0173761	0.204097	0.306535	0.385697	0.298832	0.0253533	0.483096	0.326305	0.332211	0.483182	0.564654	0.354693	0.166551	-0.252247	0.502615
DO49168	0.243987	0.347122	0.487151	0.612706	0.353461	0.20618	0.365066	0.404326	0.241966	0.175938	0.369914	0.222603	0.288191	-0.00397448	0.186209	0.369662	0.387425	0.333576	0.0186611	0.481887	0.265782	0.297941	0.489966	0.575027	0.33546	0.237508	-0.279836	0.489843
DO49165	-0.219027	0.166817	0.193155	0.617074	0.361111	0.190692	0.23796	0.456142	-0.057696	0.210712	0.398381	0.174054	0.248036	0.0396502	0.208847	0.356365	0.386756	0.314844	-0.0538883	0.481968	0.270047	0.207823	0.438745	0.559495	0.329864	0.150311	-0.251709	0.513439
DO49166	-0.187729	0.241143	0.296451	0.586773	0.327738	0.192931	0.283667	0.377722	-0.0837421	0.20619	0.297997	0.190722	0.241468	0.137194	0.207594	0.348108	0.405328	0.351276	-0.0985306	0.464536	0.218589	0.140073	0.380276	0.547794	0.323155	0.123848	-0.286471	0.454463
DO49170	-0.157596	0.248661	0.263874	0.61911	0.374657	0.223707	0.321326	0.409798	-0.00585865	0.208193	0.367082	0.180557	0.308207	-0.0511054	0.185915	0.375802	0.389911	0.342354	-0.0324184	0.479126	0.253763	0.214493	0.451548	0.501989	0.371169	0.130173	-0.227639	0.487203
DO49164	-0.177938	0.182948	0.301698	0.599483	0.340532	0.199082	0.277583	0.370958	-0.120957	0.177083	0.262531	0.230229	0.231761	0.0183465	0.0874336	0.273751	0.354793	0.342265	-0.095741	0.452482	0.221008	0.153001	0.402047	0.531906	0.29083	0.126691	-0.278802	0.447987
DO49138	-0.253767	0.200248	0.295219	0.628447	0.307461	0.1746	0.30002	0.37697	-0.111117	0.163552	0.249596	0.226251	0.256076	0.0524006	0.147356	0.298379	0.379138	0.330155	-0.0592814	0.456041	0.186374	0.181127	0.372564	0.489773	0.297321	0.155169	-0.133177	0.498399
DO49136	-0.182618	0.149216	0.255627	0.632837	0.372268	0.159457	0.28719	0.333947	-0.0410641	0.190193	0.337982	0.210435	0.269727	0.0355422	0.153739	0.327808	0.375747	0.314933	-0.0556923	0.461165	0.210366	0.238818	0.420363	0.509408	0.366053	0.181406	-0.320544	0.500095
DO49135	-0.25658	0.131484	0.247917	0.615649	0.344241	0.183405	0.223969	0.327228	-0.131446	0.178081	0.203754	0.212418	0.214803	0.0500878	0.120003	0.268852	0.350511	0.366056	-0.0438798	0.411017	0.194131	0.129159	0.267008	0.529599	0.274338	0.124515	-0.191888	0.455399
DO49132	0.0880607	0.226138	0.411216	0.599515	0.32809	0.222492	0.376381	0.418516	0.0995512	0.175532	0.370396	0.238278	0.31569	0.00438409	0.0922191	0.310103	0.389016	0.321594	-0.00132289	0.49537	0.286022	0.311537	0.468587	0.530387	0.31014	0.182137	-0.284274	0.479248
DO49133	-0.0131882	0.26635	0.389779	0.590267	0.33443	0.234542	0.293746	0.396163	-0.0183553	0.239197	0.242956	0.197561	0.255493	0.112759	0.182496	0.273705	0.376455	0.338721	0.0250693	0.416479	0.272955	0.219083	0.388073	0.529689	0.282915	0.118161	-0.272188	0.467406
DO49129	-0.251327	0.180918	0.312266	0.608658	0.341758	0.195647	0.237189	0.332159	-0.0822981	0.194681	0.27894	0.176397	0.24064	0.0558397	0.184905	0.313755	0.349318	0.341341	-0.0766162	0.467345	0.187002	0.159903	0.35324	0.502359	0.301167	0.165056	-0.260606	0.437885
DO49127	0.0125279	0.174779	0.307809	0.597996	0.307662	0.213761	0.28638	0.36288	0.00530383	0.222621	0.259474	0.215067	0.262726	0.0709023	0.106376	0.295864	0.348037	0.33599	0.0140473	0.453718	0.276527	0.220797	0.438991	0.531873	0.296278	0.129573	-0.232347	0.466286
DO49128	-0.107937	0.139332	0.323842	0.582687	0.351889	0.193041	0.29583	0.334096	-0.0890161	0.18141	0.318967	0.174858	0.248613	0.115756	0.134179	0.282124	0.338648	0.326827	-0.0972854	0.422945	0.232877	0.164503	0.350002	0.504183	0.287782	0.142321	-0.304278	0.471444
DO49125	0.238679	0.199867	0.465082	0.591432	0.363908	0.157924	0.359007	0.391645	0.107509	0.15705	0.331423	0.257584	0.283893	0.0586849	0.11812	0.292639	0.352188	0.389679	-0.0733508	0.492488	0.295459	0.233423	0.482251	0.575965	0.278863	0.154181	-0.224799	0.475111
DO49126	0.385248	0.249741	0.428538	0.592041	0.341556	0.247783	0.393629	0.394378	0.244998	0.205304	0.39088	0.262346	0.322504	0.0437406	0.167586	0.299139	0.358287	0.354598	0.0200193	0.485154	0.280315	0.305252	0.513173	0.563041	0.308813	0.17901	-0.241598	0.510989
DO49123	-0.15769	0.24838	0.316629	0.610131	0.353841	0.222759	0.290787	0.485991	-0.0495237	0.236917	0.378105	0.238399	0.300875	0.0122775	0.200228	0.347454	0.364383	0.312353	-0.0448751	0.504805	0.306718	0.302707	0.455541	0.552552	0.345678	0.179899	-0.207036	0.519646
DO49121	-0.0933825	0.226562	0.445133	0.607242	0.356824	0.219265	0.374966	0.420071	-0.0249962	0.165653	0.374451	0.251245	0.2885	0.0406261	0.128127	0.324956	0.383169	0.313161	0.019744	0.479049	0.30773	0.245355	0.516118	0.560268	0.310168	0.207283	-0.233563	0.496152
DO49122	0.174818	0.284852	0.472032	0.616016	0.30067	0.189614	0.339007	0.376547	0.107153	0.202222	0.239561	0.179424	0.287701	0.0470672	0.128598	0.319226	0.336128	0.311089	-0.012587	0.4431	0.202371	0.164891	0.421741	0.549522	0.280372	0.103877	-0.173985	0.480222
DO49130	-0.242962	0.255594	0.272404	0.580419	0.295047	0.183411	0.218421	0.383904	-0.111159	0.199405	0.266896	0.166189	0.196689	0.0570974	0.167483	0.285255	0.354192	0.314371	-0.0812812	0.454748	0.162791	0.201209	0.339012	0.505887	0.27679	0.127928	-0.223199	0.504118
DO49118	0.177227	0.267038	0.423486	0.564132	0.330831	0.184986	0.355489	0.438441	0.12355	0.119213	0.353448	0.240497	0.265045	0.000980988	0.138259	0.351276	0.362652	0.334128	0.00149268	0.447679	0.237824	0.178647	0.430585	0.56264	0.304266	0.188313	-0.1786	0.497128
DO49116	0.129693	0.19291	0.327832	0.611886	0.362279	0.19729	0.334282	0.465661	0.133522	0.154973	0.432002	0.245764	0.329684	-0.00988867	0.167601	0.323962	0.358368	0.355029	-0.0058847	0.460743	0.318446	0.313302	0.531771	0.537165	0.335508	0.167614	-0.217817	0.516665
DO49117	-0.0982517	0.15082	0.352332	0.588285	0.351653	0.164515	0.253699	0.339931	-0.0821235	0.139388	0.254094	0.165339	0.239544	0.0736011	0.0812026	0.228429	0.350215	0.354621	-0.0962051	0.427104	0.213032	0.136052	0.386556	0.55508	0.265833	0.107713	-0.340198	0.441706
DO49115	0.193335	0.313127	0.453133	0.614105	0.332228	0.198212	0.339011	0.487479	0.16099	0.19255	0.412466	0.283772	0.32959	0.0336978	0.165155	0.358747	0.365837	0.317594	0.0250217	0.476485	0.300597	0.266554	0.536736	0.586379	0.322933	0.20193	-0.196317	0.514822
DO49113	-0.286476	0.214761	0.25514	0.594191	0.305792	0.178041	0.232264	0.353921	-0.123407	0.1826	0.247813	0.164133	0.202778	0.0848309	0.17856	0.301508	0.393614	0.35069	-0.10479	0.470611	0.175977	0.13098	0.284572	0.531465	0.266994	0.138892	-0.200078	0.485537
DO49111	0.0866975	0.261399	0.48662	0.593086	0.33908	0.221554	0.366842	0.404085	0.0369706	0.199227	0.324393	0.238069	0.305658	0.0982664	0.141196	0.289871	0.390788	0.339151	0.049326	0.469837	0.285061	0.271522	0.467957	0.562247	0.291153	0.122748	-0.320198	0.485859
DO49108	0.00409088	0.308309	0.377483	0.620071	0.299362	0.191466	0.230737	0.412838	-0.00310723	0.170659	0.291174	0.181869	0.262129	0.0189336	0.207287	0.28603	0.363957	0.294723	0.000679236	0.468498	0.182757	0.207765	0.342352	0.497507	0.322024	0.180945	-0.223782	0.457958
DO49104	-0.218751	0.160004	0.31205	0.5959	0.291784	0.159913	0.299222	0.335597	-0.126747	0.126923	0.23954	0.199178	0.258832	0.0735755	0.136163	0.262956	0.40186	0.312309	-0.0481452	0.463167	0.203562	0.214293	0.307618	0.538722	0.295475	0.16824	-0.278174	0.484449
DO49101	0.293606	0.290363	0.451815	0.599733	0.300162	0.186913	0.314435	0.37767	0.218224	0.219532	0.32421	0.255782	0.276483	0.044135	0.137439	0.311403	0.358474	0.332464	0.0482468	0.47391	0.245542	0.209641	0.424913	0.56359	0.309848	0.108219	-0.278313	0.486286
DO49100	-0.238448	0.110437	0.227997	0.598159	0.336202	0.212898	0.309188	0.392916	-0.114424	0.144589	0.241936	0.183883	0.273014	0.0207636	0.210712	0.259618	0.34202	0.327323	-0.128119	0.464554	0.20079	0.139875	0.346003	0.509978	0.323489	0.12246	-0.330057	0.482174
DO49089	-0.197996	0.128821	0.24985	0.60665	0.320263	0.215735	0.252725	0.334727	-0.0632666	0.178848	0.238538	0.187948	0.257958	0.0957819	0.104671	0.278708	0.355906	0.29365	-0.0391907	0.471189	0.227518	0.230967	0.355524	0.515582	0.315303	0.160831	-0.340837	0.478639
DO49098	0.100212	0.26992	0.490941	0.622026	0.323226	0.226085	0.369856	0.41003	0.0394795	0.180087	0.361537	0.24826	0.326972	0.103179	0.146814	0.310002	0.399123	0.327477	0.0299541	0.465145	0.264137	0.295601	0.480714	0.570032	0.308085	0.145461	-0.291265	0.497633
DO49096	0.110751	0.205154	0.340677	0.597863	0.298352	0.193728	0.316049	0.333589	0.0763567	0.194288	0.245057	0.233166	0.275611	0.0845769	0.139229	0.296596	0.377588	0.359913	-0.0161848	0.461387	0.18824	0.142348	0.344397	0.56036	0.304842	0.148942	-0.296741	0.476897
DO49093	0.171857	0.250906	0.443044	0.61272	0.351557	0.236788	0.37884	0.443962	0.14248	0.191285	0.345672	0.253685	0.332165	-0.049381	0.185538	0.346894	0.374842	0.324866	0.0864839	0.472559	0.287916	0.33204	0.492866	0.541552	0.341576	0.206405	-0.217979	0.512578
DO49094	0.293207	0.332246	0.491092	0.629397	0.349808	0.225681	0.369788	0.46892	0.236141	0.234833	0.384368	0.272038	0.329769	-0.0257148	0.20038	0.311999	0.37522	0.331219	0.0469716	0.485451	0.332205	0.308137	0.532803	0.552959	0.327253	0.165592	-0.188142	0.50512
DO49091	-0.0839189	0.185884	0.339818	0.58753	0.371071	0.191073	0.313362	0.41086	-0.021403	0.178505	0.41153	0.238512	0.302077	0.0311085	0.121783	0.378866	0.413471	0.308066	0.0028271	0.451658	0.330007	0.278952	0.48701	0.557485	0.353591	0.181763	-0.242612	0.518318
DO49090	-0.31514	0.194561	0.236112	0.569864	0.26916	0.184208	0.220043	0.355645	-0.119745	0.182699	0.180794	0.141348	0.181569	0.0723967	0.216246	0.301047	0.338786	0.345938	0.010006	0.501876	0.174344	0.114865	0.316329	0.502592	0.268744	0.0832062	-0.330116	0.460223
DO49079	-0.170987	0.186289	0.323989	0.604254	0.280081	0.181801	0.227796	0.358822	-0.0709196	0.114483	0.27402	0.156863	0.197199	0.0824241	0.157292	0.337541	0.388171	0.354666	-0.0469735	0.507737	0.0901991	0.0601275	0.319596	0.450423	0.314013	0.120981	-0.11987	0.467653
DO49078	0.0738015	0.296777	0.490167	0.616253	0.355863	0.215157	0.329411	0.404431	0.0262508	0.227806	0.303946	0.259538	0.311898	0.0403067	0.175455	0.297634	0.371908	0.332964	0.0468074	0.469379	0.208275	0.228629	0.47289	0.550044	0.319244	0.163855	-0.255781	0.457957
DO49082	-0.0766309	0.232009	0.41439	0.606399	0.361006	0.22755	0.371136	0.500798	0.0669716	0.20602	0.423696	0.272225	0.315201	0.0055943	0.190682	0.33738	0.374787	0.315835	0.0577844	0.476311	0.3481	0.236981	0.485747	0.563708	0.336963	0.197128	-0.271871	0.503539
DO49081	-0.094092	0.165002	0.319513	0.575257	0.304982	0.229024	0.327539	0.393476	-0.0293149	0.137126	0.370106	0.23537	0.280083	0.0239476	0.104356	0.333664	0.35736	0.34539	-0.042924	0.510376	0.299487	0.207879	0.450956	0.56599	0.308032	0.13079	-0.259081	0.459006
DO33296	-0.0943492	0.194573	0.435996	0.593263	0.338638	0.214664	0.332053	0.401274	-0.0194305	0.252454	0.287658	0.218699	0.301709	0.0265737	0.182322	0.276396	0.36051	0.303596	-0.0226601	0.483126	0.283685	0.290512	0.449017	0.529107	0.356671	0.174283	-0.224098	0.488001
DO33280	0.0272442	0.196476	0.326339	0.580947	0.33783	0.276874	0.257414	0.420396	-0.0578159	0.167398	0.213834	0.155129	0.271827	-0.0482038	0.18745	0.191767	0.312153	0.324978	0.0564389	0.429363	0.218243	0.309433	0.385399	0.525357	0.309843	0.128697	-0.174942	0.444537
DO33272	0.0958556	0.249743	0.449996	0.581855	0.355131	0.210086	0.348619	0.402419	0.0969066	0.260024	0.357531	0.23264	0.323627	0.0581482	0.134218	0.278319	0.373854	0.289927	0.0845928	0.496776	0.29209	0.334388	0.457455	0.539728	0.311553	0.169185	-0.246087	0.48449
DO33256	-0.141054	0.277839	0.422415	0.629166	0.364787	0.23983	0.31933	0.460649	0.0115062	0.257518	0.367418	0.189417	0.279545	0.0748043	0.210762	0.351167	0.384848	0.318659	-0.0685896	0.475417	0.269836	0.244126	0.447259	0.525503	0.308795	0.157579	-0.183378	0.452406
DO33264	-0.262137	0.220695	0.167796	0.589659	0.346716	0.175853	0.181269	0.376958	-0.0779055	0.196714	0.233913	0.130107	0.206117	0.00138259	0.217523	0.251586	0.342534	0.370721	-0.143294	0.489574	0.0732049	0.162536	0.275993	0.486243	0.288854	0.0983178	-0.15899	0.381735
DO33232	-0.0683424	0.167603	0.277586	0.551707	0.275839	0.102421	0.226326	0.312784	-0.142639	0.145538	0.152882	0.159386	0.205355	0.115366	0.139979	0.31727	0.358412	0.366667	-0.016353	0.50004	0.145317	0.0487127	0.274932	0.540833	0.258283	0.086402	-0.235054	0.444776
DO33248	-0.0875422	0.254171	0.355448	0.592359	0.381974	0.264732	0.264082	0.424373	0.0565212	0.267523	0.367371	0.180418	0.303018	0.0578811	0.186052	0.321647	0.375928	0.326723	-0.0941638	0.451914	0.255108	0.202599	0.445703	0.511934	0.321548	0.159548	-0.296661	0.461369
DO33240	-0.230301	0.132491	0.247349	0.586462	0.293177	0.177664	0.275014	0.373731	-0.117717	0.170241	0.211002	0.165769	0.211553	0.0910097	0.206191	0.310273	0.39334	0.359487	-0.0827464	0.499399	0.200258	0.131324	0.302271	0.524509	0.292447	0.104182	-0.1744	0.471961
DO33216	-0.130072	0.254891	0.335991	0.601768	0.386787	0.185965	0.305992	0.484784	0.00409671	0.235034	0.39452	0.237998	0.320949	0.017992	0.195219	0.352525	0.355491	0.326601	-0.0335596	0.488894	0.318611	0.208915	0.463297	0.53894	0.34709	0.223783	-0.136594	0.502321
DO34544	-0.233459	0.231088	0.311416	0.624263	0.309463	0.149334	0.226209	0.34195	-0.223441	0.113019	0.208361	0.173738	0.222985	0.0624144	0.184995	0.333382	0.350409	0.382846	-0.0631383	0.471949	0.192966	0.142151	0.333398	0.525158	0.306482	0.128554	-0.155614	0.476649
DO33224	-0.103503	0.151029	0.284982	0.583223	0.326204	0.210152	0.259314	0.376536	0.00090422	0.239172	0.288468	0.210047	0.248268	0.0868782	0.119616	0.271688	0.340141	0.3178	-0.0181941	0.509005	0.213804	0.159358	0.329955	0.546526	0.30171	0.118673	-0.322834	0.470981
DO34552	-0.136818	0.261981	0.418926	0.614103	0.344302	0.197903	0.317945	0.425056	-0.0372114	0.216559	0.306942	0.220974	0.287135	0.0531873	0.188	0.311919	0.401159	0.358998	-0.0834861	0.44135	0.261541	0.256603	0.443209	0.556533	0.28158	0.127984	-0.24426	0.461228
DO34528	-0.218669	0.234651	0.339175	0.605761	0.362478	0.196467	0.23962	0.457687	-0.102998	0.213275	0.283205	0.195678	0.261957	0.021267	0.175985	0.294636	0.388025	0.320853	-0.140427	0.489137	0.239079	0.229386	0.361096	0.526933	0.325046	0.183895	-0.147352	0.519746
DO34520	-0.275544	0.207768	0.313156	0.606598	0.307447	0.119518	0.280865	0.359133	-0.119951	0.168223	0.251096	0.146535	0.229704	0.0774904	0.136621	0.324757	0.352883	0.371397	-0.058968	0.460953	0.14648	0.151753	0.368896	0.504452	0.321233	0.130025	-0.140838	0.48904
DO34536	-0.000276963	0.192175	0.420077	0.570732	0.369458	0.193192	0.367077	0.423	0.00745296	0.1616	0.475555	0.228927	0.320425	0.0977561	0.0858247	0.323738	0.389047	0.358836	0.0184475	0.508239	0.353689	0.295785	0.499681	0.576595	0.338614	0.1769	-0.290439	0.486175
DO33208	-0.185399	0.178973	0.253473	0.596696	0.319281	0.220682	0.180575	0.384366	-0.088728	0.232801	0.234212	0.168028	0.182575	0.0972071	0.154709	0.299956	0.340763	0.331567	-0.0264896	0.504282	0.183159	0.131002	0.319853	0.510534	0.299722	0.11472	-0.287472	0.426567
DO33200	-0.163773	0.243487	0.353726	0.599152	0.310568	0.211907	0.228041	0.429078	-0.0372159	0.25447	0.299998	0.164484	0.231923	-0.0347461	0.244957	0.285276	0.370748	0.307084	-0.0560988	0.512549	0.195071	0.182213	0.316621	0.501531	0.332617	0.172713	-0.197146	0.478239
DO34504	-0.099089	0.239365	0.387462	0.592755	0.345877	0.200886	0.270436	0.388627	-0.0378571	0.204614	0.340849	0.237341	0.288337	0.0201342	0.142595	0.325121	0.397072	0.330056	-0.0389161	0.486695	0.333455	0.284761	0.478986	0.550012	0.360073	0.158638	-0.240837	0.449271
DO33176	-0.148672	0.170916	0.308706	0.615539	0.389803	0.214127	0.251613	0.4587	-0.0641804	0.164081	0.349202	0.174641	0.264743	-0.0107581	0.199625	0.343928	0.386361	0.308318	-0.0405287	0.448136	0.294008	0.228296	0.419701	0.499293	0.31518	0.173427	-0.166571	0.463687
DO33192	0.0916739	0.260588	0.364409	0.616025	0.375839	0.204216	0.334566	0.482636	0.135748	0.236244	0.519278	0.231267	0.336942	0.0034609	0.118637	0.386828	0.364292	0.352489	0.0234954	0.528332	0.370119	0.279413	0.53369	0.570883	0.382598	0.152003	-0.184069	0.494479
DO33184	-0.141889	0.163583	0.281698	0.627262	0.346684	0.211069	0.243747	0.33784	-0.0844789	0.195787	0.213189	0.191296	0.272815	0.109614	0.187315	0.236186	0.357547	0.312172	-0.0816166	0.459468	0.245962	0.201554	0.359715	0.522401	0.346267	0.140431	-0.19667	0.420863
DO34488	0.0736207	0.272938	0.447974	0.625636	0.3425	0.18201	0.367821	0.497845	0.112665	0.20594	0.328863	0.253114	0.305531	-0.0320608	0.189424	0.316469	0.386759	0.341714	0.038817	0.461463	0.277739	0.312326	0.469489	0.511069	0.320505	0.191144	-0.208064	0.512354
DO33152	-0.1618	0.199278	0.274934	0.575064	0.297609	0.181832	0.19355	0.331359	-0.135564	0.226207	0.105954	0.117317	0.16984	0.0771612	0.180232	0.251093	0.371655	0.317	-0.0372577	0.432348	0.104469	0.0870625	0.221319	0.509244	0.231159	0.115777	-0.205076	0.419802
DO33168	0.229884	0.337041	0.387966	0.586604	0.31968	0.246984	0.326477	0.42544	0.197374	0.227213	0.340598	0.232947	0.321926	0.0125835	0.226505	0.315347	0.371324	0.329273	0.0388531	0.474506	0.271033	0.225485	0.464153	0.565614	0.321598	0.173565	-0.221974	0.477197
DO34496	-0.0862073	0.170268	0.308316	0.616055	0.359983	0.211963	0.297415	0.369864	-0.125855	0.138846	0.334093	0.192778	0.258675	0.0795738	0.117459	0.360271	0.38498	0.331302	-0.016206	0.468237	0.234369	0.177183	0.388116	0.545407	0.316081	0.148112	-0.252838	0.501369
DO33160	-0.0874902	0.217898	0.34063	0.569442	0.356246	0.159738	0.262926	0.360652	-0.0548298	0.221458	0.287904	0.162263	0.220541	0.0842246	0.150959	0.305265	0.377969	0.366991	-0.119824	0.438908	0.206741	0.0288422	0.366788	0.543919	0.244469	0.101071	-0.21629	0.4351
DO33136	-0.11709	0.10403	0.328396	0.587632	0.32617	0.127686	0.305507	0.376686	-0.135042	0.196295	0.291366	0.177012	0.269826	0.0614945	0.154123	0.284938	0.372627	0.328631	-0.0243474	0.4465	0.222851	0.17894	0.3727	0.524105	0.31675	0.0975214	-0.355384	0.45258
DO34464	0.0518267	0.234202	0.396459	0.611897	0.336106	0.196729	0.344831	0.401499	0.0188404	0.192029	0.320891	0.237391	0.291852	0.0988096	0.183659	0.347355	0.372474	0.301459	-0.0626278	0.455348	0.297884	0.259264	0.464562	0.526727	0.302458	0.156591	-0.225462	0.469633
DO33144	-0.162619	0.202944	0.302329	0.598333	0.353998	0.193824	0.320818	0.4253	-0.0635609	0.245825	0.353241	0.203533	0.291162	0.0151134	0.190099	0.336923	0.35138	0.307713	-0.0500193	0.51625	0.257685	0.234546	0.424122	0.523473	0.335046	0.163185	-0.215988	0.471064
DO34472	-0.0855278	0.137584	0.370423	0.579231	0.34831	0.208833	0.281605	0.431126	-0.0174125	0.196562	0.327193	0.188753	0.295183	0.0580127	0.10835	0.320388	0.400731	0.360512	-0.031036	0.485446	0.317532	0.295106	0.441041	0.511054	0.353717	0.150362	-0.279585	0.466525
DO34440	-0.0296766	0.19965	0.406806	0.579991	0.347604	0.196945	0.327428	0.405148	-0.0598263	0.204037	0.323751	0.236929	0.30268	0.0567539	0.141729	0.294561	0.409521	0.320724	0.0257978	0.495629	0.269247	0.343806	0.451101	0.53924	0.351903	0.197536	-0.261417	0.502701
DO33112	-0.211943	0.183688	0.244034	0.607766	0.36723	0.215922	0.233744	0.488155	-0.000260388	0.186822	0.347307	0.178348	0.250984	-0.0188028	0.155813	0.311852	0.332989	0.363236	-0.0525137	0.50098	0.274897	0.246095	0.364055	0.495752	0.328255	0.16672	-0.196016	0.437765
DO33128	-0.0546021	0.317111	0.403017	0.596942	0.336088	0.207184	0.29768	0.464653	0.037719	0.233649	0.34523	0.21538	0.301077	0.0416015	0.237052	0.262489	0.405956	0.344154	0.034629	0.503722	0.304489	0.319627	0.432356	0.518206	0.336405	0.19962	-0.254149	0.449081
DO33120	-0.0655514	0.309427	0.468225	0.625362	0.417988	0.218316	0.344606	0.483979	0.0631655	0.202218	0.373985	0.251751	0.322498	0.104665	0.179364	0.30801	0.347812	0.383042	-0.0510377	0.487157	0.337658	0.277052	0.521963	0.561723	0.300742	0.183554	-0.101527	0.462904
DO33105	-0.129675	0.261476	0.39571	0.596637	0.381112	0.165118	0.314039	0.465431	-0.0679334	0.195865	0.427515	0.225175	0.296214	0.0581308	0.185947	0.355559	0.356255	0.387107	0.0148298	0.498957	0.312059	0.18877	0.482741	0.537567	0.308871	0.218004	-0.2401	0.493031
DO34432	-0.153963	0.15582	0.30465	0.58716	0.362476	0.1278	0.280784	0.365862	-0.0132704	0.112085	0.280572	0.235029	0.2582	0.0912809	0.111191	0.324963	0.364557	0.323836	-0.11112	0.467872	0.238057	0.175463	0.391021	0.576274	0.334998	0.116738	-0.222593	0.511321
DO33496	-0.338741	0.0830821	0.134648	0.600086	0.333988	0.170609	0.248227	0.369736	-0.128059	0.169048	0.235409	0.201514	0.215793	0.0229165	0.11573	0.283126	0.359985	0.33855	-0.123838	0.434985	0.158753	0.126022	0.270885	0.498794	0.326766	0.11663	-0.339324	0.449377
DO33472	-0.338737	0.1697	0.182401	0.60544	0.2652	0.214288	0.22424	0.347493	-0.136247	0.160233	0.18765	0.15029	0.177692	0.0490661	0.152242	0.260981	0.352014	0.310513	-0.0974481	0.442822	0.0991296	0.0819518	0.26078	0.506228	0.269672	0.127346	-0.222315	0.421113
DO33480	-0.212095	0.0849566	0.312587	0.614623	0.340644	0.172742	0.305902	0.355504	-0.0993788	0.190717	0.212142	0.199469	0.266762	-0.0298891	0.174437	0.279228	0.37338	0.312007	-0.0564379	0.457505	0.183051	0.164637	0.348929	0.508737	0.30133	0.136213	-0.33168	0.475726
DO34785	-0.152504	0.163685	0.28156	0.573897	0.297322	0.142977	0.227128	0.329741	-0.16372	0.237582	0.186554	0.168627	0.193768	0.0566663	0.135426	0.292102	0.365442	0.316669	-0.051024	0.423054	0.211058	0.18096	0.350956	0.512905	0.281536	0.0902279	-0.337401	0.419697
DO34793	-0.126707	0.198627	0.307582	0.633394	0.314566	0.192076	0.298184	0.343035	-0.11252	0.158464	0.270354	0.172543	0.273666	0.0411195	0.138815	0.349509	0.400148	0.358387	-0.0866974	0.444212	0.236648	0.209643	0.376963	0.58575	0.332467	0.117921	-0.188249	0.494822
DO34768	0.116901	0.182267	0.44122	0.598501	0.296859	0.212032	0.330553	0.386555	0.0591117	0.167333	0.283028	0.225206	0.299889	0.0481886	0.0818032	0.294693	0.374743	0.289916	0.0358602	0.475944	0.278644	0.297255	0.4574	0.572243	0.326995	0.157062	-0.342658	0.487721
DO34769	-0.0668113	0.245528	0.388884	0.606069	0.345641	0.170353	0.364047	0.402262	-0.0250055	0.238927	0.315015	0.189021	0.273838	0.0719845	0.184194	0.347236	0.365427	0.365714	-0.0286607	0.440163	0.255092	0.150423	0.43727	0.559186	0.27276	0.161175	-0.172275	0.48261
DO34760	-0.11061	0.152327	0.389493	0.590332	0.313316	0.180257	0.338227	0.362722	0.0157404	0.210763	0.318145	0.229532	0.275851	0.0253312	0.122252	0.300615	0.386275	0.298296	0.0166362	0.455037	0.264909	0.257972	0.439142	0.543373	0.34243	0.179101	-0.335677	0.491737
DO34777	0.269476	0.293483	0.544373	0.619343	0.354462	0.224947	0.389405	0.456536	0.170057	0.230383	0.411962	0.297685	0.344074	0.0185318	0.18312	0.31407	0.377777	0.311801	0.0193693	0.464425	0.336685	0.371809	0.54738	0.573997	0.314441	0.228335	-0.26596	0.522872
DO33440	-0.175066	0.0610198	0.171345	0.473079	0.352458	0.137522	0.124281	0.283507	-0.112996	0.053914	0.0184813	0.0764437	0.18183	0.0246105	0.0119879	0.230167	0.331576	0.335722	-0.036251	0.503536	0.0900735	0.114963	0.167428	0.528135	0.288538	0.0561709	-0.260751	0.409819
DO34744	-0.0485174	0.18261	0.278721	0.59447	0.362373	0.146784	0.308948	0.41668	-0.0720077	0.137276	0.365976	0.229644	0.259209	0.0756537	0.165299	0.348967	0.386194	0.330017	-0.0539578	0.482699	0.219768	0.202957	0.433945	0.557283	0.323926	0.169774	-0.231045	0.481293
DO34752	0.0842313	0.238171	0.446091	0.600691	0.322355	0.220292	0.331013	0.386993	0.0530746	0.239292	0.297997	0.217879	0.329201	0.0145754	0.146544	0.280468	0.401043	0.306844	0.0495979	0.473749	0.225203	0.252656	0.439073	0.522062	0.308332	0.226541	-0.260352	0.500845
DO34720	-0.113301	0.24995	0.350774	0.59764	0.349182	0.177922	0.292577	0.366315	-0.00432079	0.208529	0.275335	0.192701	0.258634	0.0733067	0.162046	0.330965	0.316756	0.324429	-0.00643396	0.474821	0.235503	0.204782	0.408722	0.564868	0.344549	0.14573	-0.335794	0.461725
DO33408	-0.187004	0.249027	0.360809	0.61365	0.35945	0.223542	0.2514	0.430274	-0.0623031	0.215441	0.351604	0.18295	0.294363	0.0504319	0.172654	0.339572	0.379429	0.357716	-0.0190955	0.480698	0.325465	0.210284	0.465577	0.539038	0.348295	0.138694	-0.146875	0.480158
DO34736	-0.0999953	0.324819	0.440751	0.608043	0.371556	0.190449	0.355212	0.402392	-0.0282401	0.206709	0.26608	0.220608	0.292581	0.0859331	0.199864	0.349256	0.387338	0.30104	-0.0196977	0.470151	0.206832	0.201651	0.450157	0.541555	0.298749	0.118318	-0.100775	0.459988
DO33400	-0.324299	0.169877	0.214217	0.54904	0.2956	0.138736	0.101798	0.305681	-0.150949	0.176253	0.103166	0.0834564	0.173911	-0.00392922	0.0986792	0.224907	0.357377	0.369158	-0.228504	0.435537	0.0848931	-0.0418117	0.250816	0.473845	0.227784	0.0749211	-0.14903	0.414908
DO33392	-0.181677	0.168304	0.207796	0.584619	0.260981	0.126355	0.235662	0.298275	-0.209013	0.103788	0.113031	0.138838	0.199142	0.077546	0.136419	0.237045	0.363414	0.402575	-0.127507	0.409064	0.115302	0.0347133	0.244003	0.510457	0.22537	0.0822142	-0.187051	0.48385
DO33376	-0.146329	0.134522	0.232386	0.602992	0.369967	0.186811	0.278486	0.384244	-0.0776877	0.186684	0.322072	0.156522	0.265172	0.122494	0.124648	0.324779	0.360844	0.337528	-0.0270542	0.416566	0.223933	0.120644	0.365878	0.550385	0.319257	0.140221	-0.268943	0.492488
DO34688	-0.192544	0.163021	0.173363	0.607116	0.335927	0.144288	0.246168	0.333714	-0.238512	0.161596	0.210264	0.118835	0.175027	0.0790226	0.138599	0.282408	0.381365	0.330986	-0.117662	0.412311	0.0892536	0.146245	0.249903	0.540761	0.293789	0.128625	-0.212781	0.457496
DO34680	-0.315171	0.141017	0.183133	0.572902	0.314857	0.155776	0.199768	0.322792	-0.140024	0.132093	0.141568	0.157892	0.193239	0.116793	0.186262	0.237445	0.355201	0.360074	-0.119485	0.477956	0.095853	0.0406385	0.23006	0.519204	0.249565	0.127158	-0.255239	0.433236
DO34696	-0.166495	0.268031	0.41627	0.633453	0.325095	0.187974	0.315738	0.40921	-0.0836987	0.19526	0.336193	0.176102	0.238802	0.0760425	0.188138	0.334325	0.40342	0.352609	-0.0865277	0.468099	0.226951	0.190171	0.414806	0.523413	0.305817	0.156724	-0.357031	0.46126
DO34664	-0.167086	0.207437	0.340651	0.603565	0.332706	0.185242	0.288227	0.427349	-0.0894607	0.161653	0.301041	0.204048	0.275092	0.0800671	0.181174	0.345691	0.357455	0.346704	-0.124414	0.469258	0.24424	0.177963	0.451754	0.531074	0.333294	0.147377	-0.220009	0.480505
DO33336	0.232765	0.308197	0.453053	0.616808	0.352842	0.172922	0.352692	0.369833	0.149279	0.168077	0.26964	0.182137	0.293352	0.0652145	0.202802	0.306567	0.333868	0.337065	-0.0659516	0.430723	0.200377	0.100473	0.39416	0.565204	0.299987	0.107202	-0.217177	0.483627
DO33344	-0.222496	0.204052	0.327542	0.575014	0.329547	0.133667	0.286079	0.333242	-0.107018	0.14704	0.206239	0.216731	0.223823	0.062349	0.0872073	0.29587	0.332748	0.329395	-0.10191	0.437923	0.173528	0.100325	0.311348	0.5721	0.274096	0.157329	-0.203614	0.470872
DO34648	0.0546255	0.194932	0.392428	0.568759	0.353688	0.152853	0.301877	0.398001	-0.0403254	0.115205	0.319834	0.249624	0.256453	0.0674259	0.153252	0.373374	0.3594	0.318671	-0.0255438	0.467402	0.275131	0.233994	0.479253	0.581797	0.301889	0.15997	-0.299237	0.469962
DO34640	-0.256656	0.334843	0.421681	0.630746	0.345528	0.194496	0.276258	0.404395	-0.0408227	0.192906	0.229375	0.218529	0.243244	0.0529562	0.143762	0.274892	0.364434	0.341215	-0.151395	0.478954	0.181239	0.150589	0.39687	0.519616	0.271623	0.170111	-0.191308	0.469799
DO33328	-0.229751	0.161104	0.283215	0.629321	0.35693	0.231103	0.313587	0.421718	-0.0806833	0.221245	0.321845	0.233861	0.25275	0.0059259	0.116125	0.350678	0.378439	0.296839	-0.0268155	0.48866	0.231654	0.230241	0.426977	0.505558	0.334293	0.162514	-0.200905	0.451471
DO34656	-0.323007	0.152178	0.253188	0.595509	0.322411	0.236763	0.276047	0.381885	-0.133425	0.176708	0.228319	0.145514	0.219047	0.0948103	0.189228	0.291009	0.345831	0.342234	-0.0710562	0.416881	0.181872	0.105834	0.383199	0.516462	0.30664	0.118508	-0.261165	0.447716
DO34624	-0.198097	0.188818	0.318716	0.619496	0.283056	0.171367	0.256163	0.399944	-0.114939	0.139591	0.274432	0.200365	0.258365	0.0216118	0.138791	0.295113	0.363403	0.350697	-0.0533567	0.462565	0.18704	0.196176	0.363969	0.49397	0.31136	0.154641	-0.244601	0.474772
DO33304	0.0153085	0.264942	0.476552	0.605198	0.347353	0.23968	0.375343	0.419372	0.0318809	0.22162	0.308761	0.235154	0.342188	0.0197339	0.184633	0.310033	0.364459	0.348525	0.0261249	0.481735	0.278972	0.247221	0.498242	0.556154	0.33394	0.21429	-0.251678	0.508758
DO34632	0.310002	0.335724	0.50807	0.619623	0.337804	0.254048	0.34465	0.414942	0.237505	0.211061	0.358597	0.286047	0.33533	0.057656	0.150453	0.327386	0.343738	0.306564	0.0300479	0.45064	0.349152	0.241871	0.533044	0.546891	0.350745	0.163347	-0.285065	0.508705
DO34608	-0.143582	0.239838	0.283707	0.590723	0.290066	0.157023	0.237147	0.371936	-0.0897357	0.194445	0.231526	0.140901	0.225081	0.0533537	0.171209	0.276717	0.364298	0.366205	-0.0447391	0.479732	0.213329	0.109172	0.330267	0.522269	0.29523	0.0965168	-0.198188	0.432841
DO34600	-0.152044	0.227627	0.278343	0.614859	0.293268	0.165886	0.236916	0.347638	-0.0460027	0.165107	0.22028	0.167612	0.253941	0.0187938	0.18469	0.327445	0.399223	0.340775	-0.0784954	0.444191	0.164143	0.151241	0.341127	0.506419	0.307011	0.131336	-0.138401	0.488834
DO34192	-0.178209	0.188219	0.28148	0.589788	0.284992	0.206611	0.307026	0.410532	-0.0532615	0.177419	0.367187	0.186311	0.235489	0.0272818	0.212587	0.334105	0.34127	0.279017	0.0239822	0.492242	0.223025	0.249088	0.399937	0.519047	0.300939	0.150837	-0.28442	0.456972
DO34184	0.155287	0.305886	0.505266	0.603008	0.331758	0.20239	0.382405	0.43615	0.149082	0.196193	0.40347	0.294255	0.351525	0.017699	0.17731	0.322429	0.365853	0.303167	0.0744377	0.484175	0.312698	0.305914	0.525508	0.582689	0.352258	0.177645	-0.29116	0.515889
DO34176	-0.026082	0.164375	0.406927	0.552115	0.336078	0.192747	0.340977	0.385434	-0.0749876	0.132431	0.356652	0.21986	0.265716	0.108468	0.0871905	0.33261	0.373103	0.327862	-0.0320535	0.489983	0.266468	0.143577	0.468695	0.541508	0.272338	0.183924	-0.207038	0.475939
DO34384	0.235111	0.310247	0.483637	0.63259	0.378439	0.227937	0.396852	0.497943	0.204671	0.256042	0.443575	0.305815	0.372004	0.084306	0.166571	0.409498	0.369186	0.32481	0.100927	0.511058	0.408218	0.349807	0.551664	0.57144	0.356508	0.238711	0.00629784	0.550195
DO33070	-0.255667	0.243127	0.370972	0.639757	0.3984	0.206941	0.282783	0.449976	-0.0119936	0.16827	0.434462	0.244434	0.288696	0.0566275	0.188096	0.420897	0.388868	0.358676	-0.0889702	0.488859	0.325308	0.294821	0.552918	0.55704	0.374174	0.181703	-0.0575848	0.495623
DO34392	-0.178714	0.148731	0.284618	0.587978	0.360002	0.16273	0.283556	0.417667	-0.0699398	0.161584	0.342457	0.210895	0.258449	0.0442089	0.134936	0.343054	0.387831	0.358758	-0.0435577	0.453083	0.279295	0.273577	0.388156	0.519265	0.325072	0.132397	-0.263881	0.483306
DO33063	0.000268841	0.26766	0.393179	0.605898	0.361492	0.150448	0.298099	0.451779	0.0300603	0.209145	0.378591	0.214114	0.256498	0.140374	0.153149	0.349013	0.3725	0.320671	0.0101425	0.546434	0.290704	0.277214	0.443354	0.559703	0.290416	0.185378	-0.0854594	0.482119
DO33037	0.0443821	0.261159	0.404363	0.621751	0.359324	0.253747	0.369612	0.501964	0.00620836	0.290763	0.413872	0.227699	0.31878	0.0381316	0.175856	0.37361	0.412263	0.308138	0.0189147	0.472006	0.331862	0.295938	0.507085	0.555892	0.351489	0.171196	-0.280514	0.488048
DO33032	-0.109266	0.249488	0.366656	0.625257	0.402061	0.211047	0.275275	0.499513	0.0384978	0.227707	0.445009	0.228237	0.314222	0.0312527	0.195791	0.390567	0.402696	0.369171	0.0186156	0.498214	0.395625	0.237923	0.516122	0.546487	0.382545	0.169628	-0.0515615	0.480739
DO34360	0.143575	0.247108	0.406539	0.592519	0.319578	0.226934	0.312179	0.477625	0.151006	0.224063	0.419772	0.270508	0.331175	0.0494042	0.186005	0.380413	0.381012	0.337599	0.0743483	0.470372	0.37591	0.309694	0.567548	0.576293	0.337645	0.182439	-0.191565	0.515053
DO33042	-0.319566	0.150924	0.189527	0.584416	0.305476	0.21863	0.284462	0.383633	-0.114609	0.187928	0.188003	0.170842	0.22497	0.0356097	0.139784	0.236256	0.345702	0.343722	-0.0333843	0.418789	0.150001	0.189667	0.241471	0.466811	0.27292	0.111131	-0.188458	0.490553
DO33016	-0.11953	0.0745304	0.227216	0.56152	0.319339	0.0904456	0.0551697	0.253188	-0.178601	0.159767	0.0256776	0.118669	0.11306	0.131718	0.0597605	0.198045	0.31345	0.402541	-0.0603209	0.394894	0.247529	0.0929441	0.315277	0.517783	0.135501	0.0614113	-0.106129	0.416064
DO34344	0.0322559	0.243694	0.366604	0.588177	0.310647	0.171386	0.238762	0.350093	-0.0394899	0.248165	0.223072	0.20003	0.216654	0.0271446	0.134856	0.311582	0.351638	0.344644	-0.0188256	0.434324	0.193835	0.159599	0.37594	0.529916	0.260701	0.108662	-0.29846	0.438283
DO33012	-0.15237	0.171402	0.23691	0.587567	0.323174	0.178095	0.2207	0.407896	-0.105847	0.279118	0.282823	0.172219	0.240422	0.0586506	0.117621	0.319512	0.370809	0.37695	-0.00524688	0.532328	0.222174	0.179733	0.360186	0.489127	0.353573	0.100434	-0.24716	0.454012
DO33028	-0.203487	0.0881938	0.262775	0.619887	0.264097	0.144085	0.182148	0.337827	-0.106406	0.211363	0.259349	0.193616	0.193698	0.11461	0.186436	0.312753	0.342515	0.334643	-0.0463007	0.455542	0.136003	0.209287	0.323974	0.526548	0.294646	0.109472	-0.235878	0.454543
DO33024	-0.0909327	0.309282	0.398087	0.60977	0.304631	0.172795	0.284984	0.383166	-0.0567936	0.200558	0.267887	0.196221	0.260372	0.0435805	0.177654	0.34432	0.362093	0.311973	-0.0681301	0.482095	0.22162	0.197074	0.347622	0.550242	0.315081	0.221817	-0.231791	0.423707
DO33020	0.0174028	0.231542	0.371301	0.588603	0.355628	0.234883	0.313388	0.433041	0.0159262	0.24372	0.363376	0.20096	0.303036	0.017478	0.134586	0.276274	0.375662	0.295512	-0.0649021	0.470049	0.282658	0.257637	0.416576	0.552257	0.333548	0.142174	-0.239608	0.493754
DO34320	-0.052694	0.208065	0.340313	0.60788	0.336378	0.185298	0.300452	0.418846	0.0155542	0.234579	0.357473	0.241598	0.283061	0.0816486	0.141878	0.311472	0.350513	0.31419	-0.0328221	0.464616	0.283442	0.331767	0.459132	0.530666	0.336707	0.160211	-0.237502	0.513179
DO33008	0.108767	0.341859	0.486079	0.6028	0.324814	0.179811	0.324682	0.417422	0.110319	0.1986	0.318654	0.20835	0.292706	0.065775	0.219732	0.329966	0.371758	0.371472	-0.119604	0.496431	0.308866	0.225407	0.480735	0.579169	0.275478	0.174709	-0.0895732	0.446957
DO33004	0.148392	0.214237	0.450908	0.601283	0.365171	0.190057	0.365507	0.441765	0.0682105	0.207313	0.365588	0.215892	0.299139	0.0457504	0.161167	0.318268	0.359919	0.351723	-0.00649848	0.4458	0.296885	0.227116	0.454429	0.556825	0.314646	0.190962	-0.185306	0.460809
DO34336	-0.2825	0.180648	0.21643	0.598919	0.377838	0.173147	0.315158	0.395007	-0.0793126	0.173992	0.406449	0.198351	0.263144	0.0876705	0.140044	0.351306	0.392282	0.361005	-0.124198	0.43089	0.235657	0.20899	0.468693	0.570728	0.322409	0.150282	-0.181082	0.506035
DO33000	-0.0998304	0.118606	0.338961	0.550536	0.300378	0.203368	0.243106	0.277996	-0.0950581	0.228464	0.17806	0.134665	0.232229	0.128736	0.105498	0.25203	0.374799	0.351443	-0.122969	0.424261	0.185808	0.119544	0.385217	0.518237	0.223748	0.104228	-0.256031	0.419085
DO33098	0.0312732	0.306005	0.464828	0.581199	0.336699	0.23671	0.28389	0.423153	0.0736889	0.212986	0.328195	0.204614	0.316708	0.0106039	0.201641	0.272784	0.336891	0.340433	-0.00256263	0.491484	0.267801	0.289777	0.46453	0.504704	0.315718	0.180926	-0.348127	0.485157
DO33077	-0.175372	0.171253	0.308112	0.600856	0.34158	0.226481	0.210992	0.388253	-0.0501301	0.179027	0.310662	0.186847	0.230253	0.0784243	0.112336	0.32007	0.350896	0.333879	-0.0129622	0.464586	0.256368	0.195678	0.330088	0.51428	0.310196	0.109586	-0.274854	0.449848
DO33084	0.0672808	0.318343	0.44721	0.576443	0.394983	0.214041	0.29838	0.501873	0.0829398	0.228287	0.377675	0.226432	0.316474	0.0124533	0.174284	0.348929	0.369683	0.347376	0.00409507	0.479081	0.332269	0.32119	0.471825	0.510105	0.384895	0.18249	-0.253859	0.469739
DO34304	-0.050756	0.226149	0.382666	0.600055	0.323929	0.187614	0.336455	0.406441	0.00534534	0.147726	0.306125	0.207736	0.312794	0.0489826	0.150179	0.292961	0.387627	0.302975	0.0161853	0.479554	0.269162	0.276721	0.418915	0.543807	0.33815	0.178872	-0.21505	0.497349
DO34312	-0.271059	0.162492	0.293802	0.594123	0.350289	0.097858	0.319487	0.370076	-0.186271	0.0844388	0.288918	0.195658	0.220087	0.0536912	0.101523	0.329581	0.339552	0.351096	-0.0954274	0.437641	0.219498	0.129376	0.360171	0.590431	0.285254	0.16015	-0.20984	0.459495
DO34264	-0.18149	0.172885	0.31908	0.584177	0.323802	0.144413	0.253202	0.270077	-0.0777574	0.188038	0.211759	0.165064	0.230392	0.140341	0.11963	0.269478	0.374893	0.337138	-0.0855138	0.413371	0.151733	0.128956	0.369493	0.520481	0.273727	0.140669	-0.167507	0.463395
DO34280	-0.0709682	0.233333	0.300896	0.588514	0.333936	0.183844	0.289405	0.363619	-0.0707118	0.137777	0.295322	0.210592	0.255899	0.0714437	0.110604	0.332338	0.373545	0.333081	0.0230529	0.484229	0.226499	0.238725	0.433189	0.533848	0.316288	0.165841	-0.238676	0.508756
DO34272	0.253963	0.275454	0.405077	0.597808	0.351611	0.203495	0.307101	0.391441	0.22109	0.231088	0.346873	0.188295	0.288366	0.0468572	0.164843	0.340724	0.373545	0.318818	-0.00239293	0.4743	0.266772	0.218318	0.442644	0.549534	0.309919	0.151183	-0.336867	0.491589
DO34240	-0.246338	0.235381	0.285757	0.599265	0.340307	0.11513	0.318085	0.439832	-0.0984476	0.151491	0.415209	0.212127	0.237196	0.0130463	0.156412	0.3685	0.316315	0.316125	-0.0615299	0.475132	0.258352	0.103922	0.39416	0.567604	0.332916	0.193431	-0.208391	0.501149
DO34256	-0.185201	0.190426	0.328134	0.611128	0.380822	0.18906	0.293182	0.443798	0.0318182	0.125405	0.331676	0.239651	0.292614	0.0281532	0.161936	0.371479	0.379316	0.341991	-0.0435493	0.502905	0.361751	0.303211	0.50972	0.571707	0.326324	0.164735	-0.260651	0.465181
DO34208	0.00680239	0.201089	0.362505	0.605079	0.351685	0.266032	0.374927	0.470185	0.0254354	0.183024	0.411431	0.253804	0.311727	-0.0441533	0.15048	0.367518	0.41942	0.345971	0.0244418	0.445475	0.331427	0.211623	0.476841	0.563676	0.342443	0.192501	-0.179627	0.504178
DO34216	0.0190912	0.222844	0.398162	0.589838	0.33214	0.210233	0.324439	0.390477	0.0418656	0.192005	0.30572	0.255616	0.29123	0.0972675	0.113852	0.301651	0.3471	0.307546	0.0215055	0.503541	0.253802	0.271988	0.450721	0.561672	0.319851	0.18304	-0.360243	0.490675
DO34288	-0.275375	0.152857	0.251897	0.586856	0.3227	0.179645	0.248446	0.391896	-0.106151	0.146975	0.285253	0.15733	0.227816	0.0896983	0.142341	0.309325	0.390578	0.349736	-0.166579	0.404823	0.153928	0.1545	0.423719	0.536167	0.268855	0.144517	-0.175518	0.503034
DO34296	-0.155463	0.152746	0.237491	0.597583	0.2969	0.166048	0.223671	0.385216	-0.0676337	0.169637	0.289559	0.21052	0.236337	0.0277893	0.0835242	0.288211	0.345759	0.338857	-0.02762	0.459816	0.191664	0.0940324	0.372749	0.544089	0.294774	0.122561	-0.238814	0.457963
DO33984	0.0605447	0.31603	0.494303	0.618183	0.341687	0.197507	0.307129	0.449056	0.11834	0.187892	0.381575	0.211144	0.285639	0.0307165	0.193591	0.291368	0.369509	0.334518	0.00740069	0.455301	0.299543	0.192471	0.4521	0.550691	0.336849	0.178454	-0.238812	0.488759
DO32988	-0.0235442	0.23571	0.348194	0.607499	0.3533	0.20095	0.270967	0.419233	-0.0196482	0.238246	0.278557	0.197474	0.278207	0.0465499	0.170964	0.30726	0.381693	0.382199	-0.0359395	0.489346	0.241426	0.20331	0.41934	0.541549	0.347672	0.187491	-0.197209	0.470591
DO32984	-0.18847	0.18184	0.296059	0.594981	0.368963	0.223403	0.287722	0.410041	-0.0134442	0.150579	0.28217	0.173693	0.291331	-0.00578091	0.212008	0.297908	0.341025	0.317902	0.0253442	0.47952	0.248776	0.20867	0.376152	0.487973	0.334408	0.158808	-0.262751	0.46675
DO32980	-0.159406	0.230122	0.325899	0.604993	0.324481	0.213787	0.210983	0.39603	-0.141625	0.0938387	0.252749	0.181868	0.191615	0.00665586	0.1553	0.351872	0.394098	0.31542	-0.0687511	0.516752	0.148639	0.178447	0.292869	0.489412	0.276417	0.104769	-0.0473401	0.442507
DO32996	-0.0252165	0.250152	0.334138	0.599594	0.328898	0.211127	0.280057	0.408122	-0.000267805	0.213695	0.286205	0.14493	0.295646	0.0228117	0.184237	0.341544	0.380818	0.351762	-0.0202117	0.463417	0.21476	0.259497	0.383976	0.516734	0.312412	0.176612	-0.242611	0.47607
DO32992	-0.00827257	0.205981	0.301141	0.591482	0.377518	0.181106	0.287179	0.452756	-0.0118454	0.189029	0.378502	0.212588	0.292654	0.0589981	0.150545	0.34574	0.379405	0.348406	-0.0288974	0.494984	0.353391	0.31215	0.476852	0.549218	0.318851	0.169766	-0.224561	0.467898
DO32968	0.200899	0.254624	0.450298	0.62177	0.335344	0.209463	0.343002	0.396667	0.191246	0.191149	0.408306	0.240623	0.324421	0.0680204	0.167314	0.326606	0.389674	0.327427	0.0506683	0.456621	0.269605	0.247545	0.482186	0.552534	0.344059	0.186324	-0.304535	0.478304
DO32964	-0.140556	0.145284	0.369163	0.570682	0.36851	0.188531	0.266067	0.439405	-0.0298303	0.177863	0.367112	0.214837	0.286533	0.0323356	0.142603	0.348899	0.335436	0.38995	-0.0185716	0.504904	0.266988	0.227437	0.45895	0.515912	0.322916	0.17036	-0.241885	0.479116
DO32960	-0.029229	0.203098	0.313262	0.577396	0.317149	0.154578	0.228127	0.387501	-0.0126584	0.240773	0.227656	0.149754	0.250774	0.0854914	0.199821	0.275448	0.360195	0.337555	-0.102291	0.480097	0.25267	0.196865	0.395324	0.511817	0.282718	0.145272	-0.33486	0.438902
DO32976	-0.081316	0.189521	0.373724	0.601909	0.380909	0.129638	0.312744	0.384075	-0.0716532	0.0945073	0.363025	0.209446	0.276153	0.0450194	0.116331	0.296975	0.341691	0.385022	-0.0700588	0.466843	0.273056	0.210299	0.424865	0.561964	0.328076	0.142331	-0.24026	0.450282
DO32972	-0.170489	0.270154	0.370303	0.591511	0.364999	0.249787	0.191517	0.381974	-0.0211189	0.196652	0.272941	0.15616	0.235016	0.0979124	0.21371	0.273852	0.283063	0.348069	-0.0968482	0.463659	0.254413	0.240148	0.390253	0.527462	0.310522	0.16298	-0.233019	0.460382
DO32944	0.236916	0.391587	0.539699	0.608189	0.41761	0.283177	0.340791	0.502788	0.172598	0.261101	0.318593	0.249697	0.344096	0.0666699	0.255183	0.328869	0.398782	0.364047	0.0583391	0.495094	0.360519	0.331228	0.558536	0.5606	0.347636	0.177795	-0.155604	0.462133
DO32940	-0.185735	0.130156	0.289812	0.609677	0.419683	0.197661	0.290569	0.405161	-0.102261	0.214643	0.353242	0.20976	0.26986	0.0724077	0.1293	0.354918	0.372562	0.344438	-0.0496	0.48048	0.296179	0.28083	0.449855	0.501499	0.36814	0.157034	-0.237197	0.500202
DO32952	-0.219674	0.172798	0.243686	0.593912	0.345957	0.158474	0.272102	0.458745	-0.0292458	0.216725	0.355835	0.191186	0.244893	-0.0141102	0.188089	0.363257	0.364301	0.308784	-0.0455795	0.51517	0.271674	0.204723	0.393366	0.506476	0.329004	0.171151	-0.216764	0.461186
DO32928	-0.139468	0.172999	0.297346	0.557436	0.346064	0.165511	0.24448	0.365775	-0.100229	0.186618	0.210034	0.186811	0.214479	-0.00273412	0.128386	0.299507	0.348809	0.340209	0.0517767	0.492302	0.2253	0.179117	0.378048	0.531467	0.323159	0.161519	-0.290149	0.451374
DO32924	-0.104965	0.20283	0.381695	0.597904	0.340372	0.123788	0.308197	0.436198	-0.0490495	0.190146	0.388348	0.227305	0.250514	0.0369479	0.153033	0.394523	0.322635	0.34894	-0.0334472	0.51754	0.322295	0.204081	0.448088	0.558522	0.319904	0.205842	-0.181049	0.454008
DO32920	-0.0404277	0.149005	0.313947	0.481489	0.30684	0.134267	0.146192	0.337382	-0.0299136	0.255039	0.190203	0.207488	0.156825	0.00831074	0.0891182	0.307275	0.360774	0.375796	0.0758231	0.566178	0.208069	0.312186	0.287178	0.451566	0.263647	0.113334	-0.189574	0.414749
DO32936	-0.225095	0.0971398	0.160201	0.572828	0.290926	0.204237	0.255001	0.328041	-0.0930882	0.0994311	0.186899	0.157024	0.228356	-0.00601706	0.181197	0.209697	0.375154	0.305579	-0.0743052	0.447377	0.169286	0.171801	0.238856	0.534973	0.287028	0.146048	-0.261057	0.456861
DO32932	-0.0792019	0.253434	0.395056	0.604571	0.340706	0.254471	0.301897	0.462434	0.0392248	0.206271	0.390172	0.194689	0.284235	0.0267607	0.180013	0.331867	0.399325	0.334337	-0.0217325	0.516264	0.288101	0.284083	0.47121	0.528471	0.332227	0.157493	-0.202325	0.461478
DO32908	-0.0918941	0.151555	0.338186	0.608069	0.353069	0.175894	0.297134	0.423489	-0.119513	0.252375	0.369249	0.175991	0.254205	0.0622297	0.142366	0.318768	0.339995	0.354658	-0.0712307	0.427249	0.256705	0.213391	0.445862	0.512065	0.299971	0.176612	-0.293803	0.452044
DO32904	-0.058881	0.352689	0.472677	0.579484	0.33374	0.204236	0.327646	0.427732	-0.0302516	0.177712	0.322218	0.220457	0.27754	0.0461568	0.219789	0.300346	0.361846	0.325921	-0.0223165	0.480076	0.285067	0.188515	0.433673	0.474224	0.34361	0.178244	-0.167076	0.445293
DO32900	-0.107844	0.1888	0.232857	0.584208	0.314292	0.182526	0.207996	0.326505	-0.142869	0.194403	0.178043	0.179553	0.210978	0.0677029	0.170773	0.239194	0.341325	0.337237	-0.0875528	0.487233	0.170777	0.141145	0.21646	0.505963	0.264433	0.118909	-0.243185	0.402475
DO32916	-0.208973	0.259378	0.345751	0.626689	0.344736	0.199172	0.313584	0.40408	-0.0932809	0.19151	0.25712	0.167563	0.236842	0.0345823	0.16792	0.325144	0.384506	0.360893	-0.0608968	0.468198	0.1484	0.160843	0.337952	0.479423	0.321961	0.182161	-0.181239	0.455489
DO32912	-0.0627289	0.221016	0.419147	0.613597	0.375368	0.22623	0.322942	0.42031	0.073819	0.204406	0.349416	0.188033	0.252965	0.088244	0.164124	0.338763	0.374495	0.331571	-0.112908	0.440359	0.179474	0.147188	0.380132	0.490571	0.279197	0.124124	-0.190768	0.431186
DO32884	-0.0544497	0.256326	0.351397	0.576062	0.336819	0.208351	0.302969	0.382121	-0.0297864	0.179345	0.289642	0.214942	0.288895	0.0294992	0.163121	0.338955	0.356506	0.291345	0.0473492	0.494299	0.238026	0.246649	0.389386	0.514376	0.312323	0.162874	-0.250278	0.479793
DO32881	-0.130328	0.216269	0.383888	0.577297	0.323506	0.186936	0.34841	0.379444	-0.040108	0.201859	0.318745	0.253908	0.266152	-0.0356718	0.150408	0.324858	0.363904	0.302196	-0.0201823	0.462753	0.212854	0.234808	0.455091	0.53882	0.332976	0.198175	-0.192539	0.489505
DO32893	-0.127163	0.224816	0.252027	0.615667	0.346738	0.179627	0.28181	0.446122	-0.0507621	0.274962	0.313678	0.210198	0.256856	0.0675191	0.156798	0.340229	0.354022	0.396334	0.0124136	0.505799	0.277452	0.218141	0.407555	0.528233	0.316165	0.169858	-0.139643	0.468492
DO32896	-0.0648595	0.200495	0.282531	0.62585	0.39842	0.229903	0.287476	0.460853	0.00599912	0.250989	0.422022	0.210017	0.284164	0.0556042	0.162898	0.326749	0.392326	0.339388	-0.0455816	0.466513	0.323633	0.246853	0.453485	0.526042	0.313401	0.19339	-0.155758	0.468461
DO32890	-0.0938817	0.247087	0.335434	0.601365	0.351734	0.183889	0.323542	0.391652	0.0010915	0.163447	0.348343	0.225082	0.280361	0.0534631	0.148092	0.321816	0.38351	0.365687	-0.0539472	0.483622	0.238457	0.301995	0.451739	0.525225	0.329256	0.156746	-0.232356	0.46681
DO32869	0.116459	0.285125	0.451588	0.612854	0.391134	0.215743	0.284459	0.507375	0.120023	0.233917	0.378681	0.219821	0.319698	0.0556695	0.134302	0.31981	0.358078	0.374822	0.0203894	0.530295	0.32391	0.298096	0.523441	0.56231	0.340834	0.176383	-0.226109	0.494352
DO32860	0.0248219	0.235004	0.342786	0.628543	0.333302	0.220411	0.308833	0.41933	0.0641959	0.182585	0.370035	0.216548	0.275491	0.0738287	0.153936	0.33216	0.359762	0.349216	-0.00741722	0.460482	0.259603	0.244199	0.474497	0.544489	0.319772	0.165471	-0.269655	0.474481
DO32863	-0.129178	0.228082	0.32975	0.611902	0.375264	0.218553	0.239514	0.49325	0.0272104	0.319732	0.392526	0.218234	0.303999	0.014891	0.165552	0.327148	0.370628	0.375803	-0.0536036	0.543387	0.2845	0.274971	0.493057	0.527976	0.344321	0.163261	-0.189297	0.44793
DO32875	-0.0117662	0.244458	0.3659	0.599928	0.337017	0.190018	0.2579	0.433705	0.0149387	0.133424	0.350315	0.201152	0.264805	0.0722901	0.183882	0.340894	0.388849	0.327118	-0.0690188	0.50126	0.264986	0.16174	0.399492	0.507292	0.306374	0.189763	-0.181589	0.452162
DO32878	-0.272722	0.168613	0.206819	0.586741	0.291327	0.143484	0.2099	0.376351	-0.137248	0.15919	0.185692	0.167799	0.193017	0.0283449	0.158526	0.326733	0.349705	0.358413	-0.0750227	0.484416	0.108376	0.146382	0.227969	0.490965	0.272895	0.15625	-0.163417	0.412455
DO32872	0.148738	0.322345	0.499237	0.575452	0.345828	0.219276	0.312244	0.490488	0.138188	0.281313	0.435304	0.211334	0.338708	0.03219	0.197305	0.318142	0.36959	0.348383	0.0953765	0.503691	0.327607	0.30545	0.53798	0.523709	0.356503	0.192888	-0.246231	0.465461
DO32847	0.0151266	0.332982	0.362813	0.566107	0.322474	0.11619	0.287692	0.39329	0.0380477	0.189949	0.253893	0.213098	0.232151	0.0132741	0.155824	0.310262	0.34057	0.359403	0.0270008	0.488261	0.166371	0.229345	0.40146	0.502088	0.295894	0.184204	-0.192606	0.488282
DO32849	-0.039954	0.24464	0.362934	0.60199	0.303802	0.122899	0.282046	0.416725	0.00683055	0.238666	0.289902	0.211765	0.26483	0.110208	0.138657	0.283266	0.339112	0.384346	-0.00429766	0.513631	0.259925	0.180146	0.382844	0.556915	0.320836	0.133979	-0.205872	0.47582
DO32843	0.00120289	0.223184	0.333971	0.594873	0.330633	0.219869	0.204538	0.33997	-0.0728751	0.181121	0.206909	0.170712	0.23063	0.0797271	0.172921	0.231814	0.34845	0.33975	0.00125748	0.459091	0.223458	0.169547	0.293064	0.519325	0.261269	0.0908486	-0.221116	0.435779
DO32845	-0.153962	0.267336	0.414009	0.592051	0.348048	0.19436	0.305996	0.473016	0.0850995	0.206994	0.326212	0.174774	0.27169	0.0425439	0.234994	0.392435	0.357722	0.387512	0.0263441	0.538148	0.245788	0.221711	0.435929	0.516794	0.336685	0.144079	-0.206944	0.431244
DO32841	-0.0404995	0.251094	0.398033	0.60472	0.362767	0.221213	0.345275	0.454092	0.00426319	0.172039	0.367134	0.224622	0.317575	0.0829308	0.193836	0.336112	0.365816	0.318807	0.000873233	0.516416	0.343167	0.235168	0.466119	0.53323	0.342846	0.165213	-0.313546	0.48872
DO32857	0.0227566	0.248399	0.394392	0.591278	0.383382	0.229238	0.294745	0.472693	0.0520197	0.224693	0.403663	0.211562	0.294026	0.0419787	0.154646	0.35083	0.369284	0.306877	-0.0247742	0.514287	0.288256	0.303497	0.49636	0.510295	0.36437	0.179389	-0.287275	0.473559
DO32853	-0.0272607	0.214868	0.326439	0.573478	0.326492	0.191226	0.250696	0.419933	-0.0074406	0.202036	0.315644	0.203133	0.263966	0.0743159	0.127425	0.374797	0.34567	0.36873	0.0542892	0.526654	0.262676	0.269749	0.446089	0.502318	0.34609	0.159671	-0.262108	0.468132
DO32855	-0.173379	0.209606	0.339042	0.631945	0.386783	0.194448	0.27859	0.5075	0.00367668	0.262047	0.459012	0.229885	0.297077	-0.036429	0.155512	0.377153	0.375708	0.380516	0.0169018	0.521678	0.389548	0.370759	0.535599	0.504656	0.360321	0.201182	-0.141334	0.472339
DO32851	-0.11625	0.235123	0.255817	0.577009	0.365568	0.211556	0.268284	0.436228	-0.0135264	0.193228	0.370928	0.194639	0.252578	0.0594584	0.160844	0.302578	0.309588	0.363269	-0.0712786	0.485842	0.225798	0.220265	0.382725	0.482527	0.333584	0.129775	-0.276838	0.49576
DO32825	-0.00170538	0.266971	0.412615	0.578361	0.309685	0.218875	0.269275	0.4404	-0.00940828	0.277858	0.396686	0.21565	0.24948	0.0294033	0.19182	0.338321	0.339381	0.366384	-0.0120515	0.520798	0.314503	0.262808	0.437902	0.530737	0.357124	0.130869	-0.160468	0.432574
DO32827	0.237549	0.270888	0.44894	0.602757	0.363277	0.242004	0.286802	0.428106	0.106229	0.207135	0.317159	0.209825	0.29652	0.0762528	0.193499	0.30378	0.395986	0.320228	-0.00390095	0.508433	0.284877	0.263574	0.466756	0.544874	0.326589	0.169603	-0.261353	0.467923
DO32823	0.346596	0.293208	0.533394	0.595673	0.368905	0.251964	0.423038	0.438739	0.229321	0.224356	0.377428	0.28895	0.355908	0.0435875	0.150934	0.316679	0.372149	0.31464	0.0355596	0.46997	0.325726	0.279372	0.523464	0.618306	0.301948	0.20292	-0.235235	0.5294
DO32839	-0.0942793	0.223365	0.362998	0.606973	0.357662	0.235971	0.290687	0.484789	-0.053555	0.227797	0.375829	0.213243	0.310592	0.00927245	0.18227	0.35608	0.368416	0.328455	-0.0416121	0.486256	0.316923	0.260244	0.474471	0.550718	0.338807	0.177133	-0.140833	0.479869
DO32835	0.0236923	0.218558	0.471836	0.58489	0.379564	0.24068	0.345345	0.461344	0.0555094	0.229275	0.441949	0.257856	0.321839	0.073052	0.131101	0.381989	0.374729	0.33848	-0.0218489	0.501419	0.389664	0.329948	0.538206	0.566559	0.347886	0.185697	-0.220574	0.519428
DO32837	-0.124948	0.192152	0.396313	0.587932	0.381184	0.214405	0.386888	0.376705	0.0597902	0.259772	0.336891	0.22995	0.240279	-0.0123082	0.15199	0.300195	0.339677	0.347039	0.0703041	0.482357	0.26666	0.199521	0.471073	0.503243	0.328903	0.17423	-0.258354	0.468705
DO32831	-0.230332	0.307479	0.367455	0.607435	0.307914	0.165607	0.312171	0.379771	-0.0398487	0.118852	0.299538	0.159325	0.208528	0.029375	0.209492	0.345552	0.395725	0.297751	-0.115223	0.462633	0.13847	0.0906369	0.367766	0.501931	0.324731	0.19263	-0.151011	0.465758
DO32833	-0.0514593	0.280855	0.461546	0.608146	0.364357	0.184242	0.299205	0.438428	0.0486953	0.225644	0.321752	0.210911	0.280958	0.0783729	0.212093	0.324501	0.392123	0.345819	-0.0145585	0.470858	0.248649	0.286478	0.428162	0.49925	0.272915	0.157523	-0.186864	0.448358
DO33616	-0.0640441	0.147506	0.325813	0.606392	0.364411	0.165379	0.299235	0.362155	-0.0942295	0.214371	0.241882	0.208781	0.25569	0.0322487	0.108413	0.309306	0.344235	0.312308	-0.0494796	0.48791	0.186475	0.202491	0.376399	0.526377	0.297587	0.146423	-0.340376	0.47202
DO34945	-0.16061	0.231554	0.374978	0.598295	0.371047	0.226823	0.30824	0.464099	-0.0235778	0.208909	0.372748	0.220994	0.322149	0.0350985	0.176119	0.339406	0.381264	0.32839	0.00497676	0.473037	0.29165	0.290407	0.447086	0.559094	0.345088	0.206682	-0.18351	0.510429
DO33624	-0.202352	0.199515	0.310458	0.61114	0.360504	0.213187	0.281368	0.400522	-0.0844916	0.161469	0.315134	0.208879	0.229806	-0.038469	0.133766	0.321458	0.420307	0.31677	-0.128458	0.478843	0.195112	0.0484517	0.410043	0.510265	0.290328	0.121829	-0.180621	0.461045
DO34953	-0.0947152	0.201063	0.358451	0.599337	0.309066	0.190456	0.292482	0.338949	-0.0890933	0.234058	0.227248	0.175961	0.269919	0.102372	0.140143	0.274831	0.395448	0.332962	-0.0842916	0.433179	0.229238	0.205284	0.374369	0.530434	0.287097	0.124196	-0.311637	0.434666
DO34929	0.242809	0.372741	0.475629	0.633796	0.354243	0.167786	0.403243	0.497744	0.22312	0.220428	0.433342	0.253176	0.348742	-0.0193098	0.180924	0.326053	0.358276	0.326629	0.0651149	0.470652	0.332456	0.294927	0.531183	0.555492	0.385991	0.221038	-0.164463	0.487125
DO33608	-0.0251664	0.196416	0.288477	0.582043	0.296138	0.159708	0.302074	0.41089	-0.0385909	0.167435	0.312243	0.212359	0.240489	0.0904672	0.0809485	0.32394	0.377164	0.302706	0.0361332	0.478743	0.243331	0.153441	0.39756	0.552505	0.282615	0.126336	-0.269381	0.455537
DO33600	-0.212308	0.227151	0.321015	0.606517	0.332011	0.192412	0.335595	0.39051	-0.112887	0.0918118	0.243406	0.168021	0.268194	0.0196632	0.205724	0.292538	0.377149	0.320235	-0.0210085	0.421478	0.172871	0.159209	0.360504	0.517015	0.316211	0.128917	-0.162595	0.482827
DO34905	-0.203825	0.140862	0.277275	0.566682	0.306701	0.125619	0.267065	0.315946	-0.189872	0.165534	0.22279	0.143387	0.172438	0.0860807	0.146297	0.277455	0.334612	0.366855	-0.0487364	0.374066	0.145632	0.0884548	0.236415	0.518287	0.240906	0.132814	-0.202118	0.439033
DO34969	-0.0384345	0.203977	0.385633	0.60941	0.360747	0.170604	0.314507	0.380577	-0.0550243	0.130945	0.325082	0.222477	0.331396	0.109209	0.145123	0.277663	0.392348	0.318245	0.0193625	0.460538	0.284379	0.210361	0.461351	0.500587	0.316415	0.137407	-0.348318	0.470412
DO34977	-0.0925768	0.270031	0.292593	0.609476	0.339146	0.2125	0.284171	0.49467	0.0321009	0.209109	0.460733	0.251653	0.27793	0.0108736	0.138482	0.385044	0.35954	0.35442	-0.100463	0.472516	0.245551	0.238556	0.461718	0.529507	0.357569	0.164525	-0.175015	0.504396
DO33640	0.133984	0.371046	0.479513	0.612501	0.352112	0.263495	0.314712	0.456851	0.19481	0.268906	0.351183	0.215478	0.329139	0.0629872	0.247148	0.293607	0.357736	0.317395	0.0642965	0.504312	0.329816	0.347703	0.489987	0.552104	0.313862	0.20253	-0.201741	0.474135
DO34825	-0.169759	0.222401	0.337622	0.598932	0.327642	0.191831	0.308389	0.369736	-0.107192	0.152407	0.313926	0.207968	0.260084	0.0359427	0.159295	0.361658	0.348817	0.337777	-0.0511223	0.495977	0.193264	0.199163	0.400981	0.527202	0.33817	0.152494	-0.284657	0.479921
DO34833	0.0260334	0.272144	0.387343	0.581596	0.31261	0.14986	0.322266	0.422365	0.0501012	0.173974	0.2811	0.194619	0.296073	0.0911116	0.176949	0.331911	0.374375	0.355882	-0.00627389	0.454436	0.201964	0.160347	0.4457	0.560304	0.306147	0.161199	-0.22047	0.520095
DO34801	-0.23636	0.133219	0.309501	0.580373	0.343165	0.162906	0.228652	0.310398	-0.143044	0.227802	0.226955	0.175845	0.198085	0.0842355	0.147176	0.289203	0.359655	0.327464	0.0816782	0.415102	0.134155	0.143182	0.296683	0.510688	0.292931	0.131278	-0.278665	0.450869
DO34817	0.102689	0.301873	0.504834	0.610771	0.358298	0.136849	0.335782	0.372702	0.0840116	0.186992	0.328945	0.165901	0.261073	0.0847112	0.19466	0.29383	0.402234	0.308818	-0.0164376	0.439104	0.247248	0.110084	0.478951	0.564255	0.309454	0.150345	-0.250653	0.464964
DO33584	-0.149631	0.104409	0.238149	0.584354	0.358088	0.157793	0.297236	0.381761	-0.112312	0.166255	0.297917	0.184291	0.219059	0.0749698	0.072925	0.329916	0.376402	0.382052	-0.0200294	0.458441	0.2232	0.156352	0.364545	0.543921	0.281516	0.11505	-0.28455	0.485633
DO34889	0.173764	0.277454	0.506099	0.594309	0.343639	0.197957	0.404973	0.470649	0.146137	0.163122	0.47384	0.23012	0.310762	0.0319161	0.137234	0.324403	0.362816	0.351773	0.00411934	0.465197	0.321554	0.214868	0.525166	0.565238	0.3212	0.210267	-0.229196	0.488418
DO34881	0.21575	0.251773	0.471589	0.597073	0.33344	0.200337	0.382825	0.402072	0.173365	0.209971	0.315478	0.262699	0.309125	0.0652398	0.134673	0.292655	0.391694	0.318971	0.000517194	0.447024	0.286172	0.215742	0.446687	0.542256	0.315879	0.15494	-0.22266	0.516381
DO33560	-0.0900115	0.192887	0.31864	0.618414	0.375721	0.193612	0.327973	0.428046	-0.00373208	0.17935	0.288505	0.20223	0.285064	0.100262	0.176403	0.323882	0.394444	0.321164	-0.0432601	0.484435	0.266746	0.20239	0.418001	0.555427	0.309848	0.166832	-0.212309	0.456859
DO33536	-0.0928688	0.208828	0.385994	0.616588	0.350365	0.243212	0.316049	0.412923	-0.0237212	0.204807	0.335138	0.222271	0.274917	-0.00435987	0.142983	0.331653	0.364421	0.308484	-0.0191464	0.459835	0.316086	0.266298	0.44405	0.512849	0.31612	0.177334	-0.35128	0.48839
DO34865	-0.159148	0.166614	0.393072	0.589737	0.376155	0.21643	0.322136	0.455133	-0.0167471	0.139776	0.457526	0.223676	0.311843	0.0511569	0.107127	0.37324	0.361331	0.327884	-0.077876	0.477907	0.399744	0.335753	0.522663	0.569205	0.343823	0.184652	-0.212199	0.51273
DO33544	0.0290038	0.266076	0.355945	0.571689	0.355264	0.192605	0.3154	0.3775	0.0620548	0.243381	0.278276	0.18968	0.269506	0.126876	0.110868	0.343529	0.349467	0.304467	-0.0263663	0.448794	0.246577	0.0876947	0.399276	0.543493	0.293164	0.138647	-0.208751	0.468036
DO34849	-0.206185	0.193876	0.266233	0.593566	0.311549	0.191033	0.305243	0.402006	-0.140114	0.131876	0.366755	0.177101	0.230382	0.0369585	0.133549	0.339923	0.391288	0.330728	-0.114596	0.488517	0.230607	0.1031	0.388085	0.544188	0.251409	0.158465	-0.123854	0.480664
DO33512	-0.300188	0.19169	0.119095	0.593227	0.317068	0.209197	0.209538	0.391053	-0.166895	0.239954	0.270399	0.150403	0.185929	0.0318559	0.14924	0.319735	0.338476	0.333263	-0.130869	0.43723	0.147782	0.210687	0.311761	0.489388	0.295695	0.138053	-0.295557	0.453622
DO33528	-0.183222	0.190601	0.363841	0.607071	0.316668	0.198645	0.299619	0.388458	-0.117011	0.180268	0.230569	0.185842	0.244144	0.0703315	0.199955	0.320691	0.400317	0.331119	-0.0563936	0.452792	0.177426	0.241514	0.351861	0.520768	0.255989	0.159475	-0.245608	0.459928
DO34857	-0.0612458	0.252494	0.458519	0.601989	0.360556	0.19444	0.354574	0.417544	-0.0156301	0.106003	0.401947	0.220805	0.268797	0.0696696	0.109298	0.318242	0.369256	0.347493	-0.0430676	0.467506	0.277038	0.200545	0.495084	0.565368	0.302788	0.172868	-0.28328	0.458546
DO33520	0.0205065	0.331509	0.442077	0.60994	0.35624	0.209885	0.349739	0.474462	0.0883598	0.219308	0.40714	0.216942	0.310812	0.0128186	0.218869	0.353036	0.402962	0.315317	-0.000856841	0.47027	0.264736	0.23164	0.496587	0.556692	0.328262	0.199021	-0.242045	0.494724

## Sheet: Table. S9
Table S9. The ssGSEA score of 7 metagenes for patients in the ICGC cohort
Patients	HCK	IgG	Interferon	LCK	MHC_I	MHC_II	STAT1
DO35009	0.406968	-0.0347264	0.426682	0.318144	0.587348	0.365316	0.454059
DO35057	0.496278	-0.0465691	0.178448	0.443366	0.590462	0.463342	0.442203
DO35073	0.450647	-0.0791546	0.495227	0.279103	0.591122	0.422624	0.483949
DO35033	0.431572	-0.148037	0.556025	0.249907	0.614778	0.353134	0.491853
DO49205	0.480933	-0.0735008	0.311057	0.377658	0.591382	0.391866	0.411969
DO49202	0.343845	-0.0540401	0.181027	0.294233	0.562763	0.396715	0.227427
DO49203	0.40583	-0.134814	0.432029	0.36326	0.575464	0.395752	0.504479
DO49188	0.29397	-0.0749776	0.451041	0.0538796	0.605334	0.310357	0.420446
DO49193	0.354175	-0.163912	0.267298	0.2025	0.589747	0.319579	0.368142
DO49178	0.354783	-0.112165	0.503743	0.165884	0.62406	0.277243	0.430968
DO49185	0.351783	-0.0712803	0.32455	0.179055	0.583175	0.305592	0.304241
DO49183	0.216789	-0.146933	0.265066	0.0821144	0.57122	0.314599	0.297743
DO49169	0.450791	-0.083015	0.341618	0.350993	0.586414	0.379532	0.402083
DO49168	0.433477	-0.0974755	0.42073	0.367678	0.591091	0.348867	0.459674
DO49165	0.432704	-0.105262	0.239351	0.120727	0.555266	0.318144	0.240492
DO49166	0.349192	-0.114932	0.203311	0.152548	0.583319	0.322612	0.298555
DO49170	0.453145	0.0206972	0.283995	0.216448	0.591847	0.422541	0.391941
DO49164	0.416311	-0.0516324	0.330253	0.197786	0.581601	0.391801	0.336947
DO49138	0.360939	-0.19677	0.325476	0.182342	0.589686	0.303851	0.34716
DO49136	0.376376	-0.0480233	0.29981	0.178356	0.597151	0.311009	0.392866
DO49135	0.360354	-0.152903	0.219444	0.136907	0.593951	0.271988	0.272639
DO49132	0.473831	-0.0470438	0.233109	0.343373	0.583276	0.375931	0.372484
DO49133	0.400692	-0.114414	0.296366	0.289699	0.570301	0.380578	0.361295
DO49129	0.329054	-0.0843519	0.27881	0.163255	0.591382	0.289218	0.340405
DO49127	0.414797	-0.0979772	0.28244	0.255933	0.568314	0.360172	0.232528
DO49128	0.40129	-0.0895682	0.336446	0.190361	0.561528	0.344156	0.388234
DO49125	0.445637	-0.0384363	0.299195	0.343801	0.551937	0.426913	0.316949
DO49126	0.437689	0.0189726	0.243256	0.376759	0.553741	0.495395	0.293885
DO49123	0.47977	-0.180478	0.264495	0.266835	0.569558	0.310076	0.242415
DO49121	0.47388	-0.0229175	0.327002	0.334586	0.584109	0.41422	0.46332
DO49122	0.425497	-0.165892	0.257499	0.343382	0.622324	0.390454	0.471964
DO49130	0.344215	-0.12586	0.400838	0.13062	0.589384	0.301792	0.435071
DO49118	0.400273	-0.0164238	0.274095	0.326586	0.607109	0.429148	0.489459
DO49116	0.469892	-0.0840378	0.251475	0.299548	0.579485	0.447834	0.301826
DO49117	0.379522	-0.0218501	0.22174	0.208027	0.548811	0.330628	0.249431
DO49115	0.490439	-0.089914	0.349032	0.401715	0.605441	0.367198	0.41333
DO49113	0.32434	-0.127351	0.291593	0.125674	0.601339	0.229739	0.318648
DO49111	0.44208	-0.133551	0.305009	0.387759	0.619011	0.391049	0.417044
DO49108	0.335347	-0.231259	0.220031	0.215241	0.55875	0.264571	0.412925
DO49104	0.349576	-0.101811	0.262652	0.19453	0.554365	0.334971	0.305667
DO49101	0.413108	-0.136791	0.234329	0.348493	0.59371	0.417451	0.384917
DO49100	0.38265	-0.078519	0.375187	0.122791	0.569953	0.253465	0.311387
DO49089	0.37244	-0.0515788	0.21612	0.174739	0.589877	0.330903	0.255904
DO49098	0.44375	-0.0964723	0.307475	0.382253	0.597334	0.374347	0.433196
DO49096	0.347243	-0.0427749	0.202321	0.253359	0.586287	0.364116	0.302256
DO49093	0.472221	-0.0673621	0.319977	0.36067	0.586114	0.384888	0.443118
DO49094	0.493132	-0.0779395	0.353997	0.40175	0.598734	0.406043	0.452751
DO49091	0.462967	-0.101381	0.285859	0.269398	0.602322	0.443449	0.367469
DO49090	0.324335	-0.1461	0.336576	0.0916694	0.576493	0.212886	0.277925
DO49079	0.346762	-0.348689	0.431958	0.165035	0.613365	0.332023	0.405725
DO49078	0.407377	-0.112679	0.296795	0.352004	0.629082	0.409246	0.526405
DO49082	0.492675	-0.0384614	0.337791	0.32632	0.583271	0.334582	0.378214
DO49081	0.449173	-0.075865	0.255443	0.269252	0.620043	0.48517	0.330228
DO33296	0.438301	-0.0471998	0.336902	0.322442	0.588676	0.423714	0.482491
DO33280	0.398183	-0.261864	0.252568	0.238464	0.569179	0.36182	0.217313
DO33272	0.449554	-0.127844	0.314002	0.33021	0.580471	0.382659	0.519008
DO33256	0.448736	-0.130901	0.415066	0.285144	0.627044	0.418959	0.589536
DO33264	0.311356	-0.270021	0.337001	0.0293065	0.59619	0.265063	0.36982
DO33232	0.215464	-0.266351	0.41102	0.159251	0.604714	0.324754	0.316953
DO33248	0.438552	-0.0970154	0.42716	0.236349	0.583909	0.372701	0.347379
DO33240	0.301683	-0.124917	0.264157	0.0945935	0.532014	0.349359	0.309698
DO33216	0.440099	-0.142613	0.444285	0.250285	0.593281	0.383163	0.433207
DO34544	0.338862	-0.179382	0.469175	0.152259	0.614505	0.304095	0.368681
DO33224	0.372166	-0.0875788	0.222051	0.186049	0.571001	0.394524	0.322461
DO34552	0.415884	-0.0294373	0.357772	0.27534	0.58807	0.330081	0.326139
DO34528	0.395933	-0.174793	0.297614	0.198689	0.606466	0.375089	0.45464
DO34520	0.337562	-0.0995753	0.367352	0.134358	0.569238	0.344754	0.35996
DO34536	0.490818	0.0171476	0.408848	0.308792	0.600322	0.441687	0.508454
DO33208	0.358204	-0.210364	0.469378	0.162138	0.558313	0.330967	0.355653
DO33200	0.402452	-0.246103	0.545091	0.155932	0.616141	0.278297	0.493198
DO34504	0.469525	-0.0351843	0.32033	0.291258	0.592063	0.453896	0.405045
DO33176	0.417499	-0.122367	0.522197	0.189237	0.603177	0.335373	0.4392
DO33192	0.490291	-0.0280966	0.310137	0.319899	0.586243	0.41094	0.255519
DO33184	0.383521	-0.165531	0.305846	0.22773	0.556888	0.314653	0.456562
DO34488	0.470065	-0.125841	0.361507	0.332768	0.613808	0.419488	0.568003
DO33152	0.240353	-0.256051	0.307768	0.116742	0.563183	0.249073	0.35435
DO33168	0.441999	-0.151932	0.24201	0.346974	0.573804	0.515093	0.421726
DO34496	0.378048	-0.0620193	0.300671	0.203896	0.632337	0.303201	0.327851
DO33160	0.349472	-0.167453	0.305243	0.218241	0.56885	0.358831	0.449256
DO33136	0.351935	-0.0521813	0.339005	0.205559	0.60235	0.291809	0.343414
DO34464	0.461441	-0.0505813	0.399656	0.330699	0.60985	0.406983	0.462685
DO33144	0.416159	-0.0778491	0.323647	0.215854	0.577938	0.364833	0.406176
DO34472	0.455481	-0.0447692	0.46622	0.278131	0.557656	0.362535	0.463828
DO34440	0.418567	-0.0421745	0.290029	0.271577	0.597383	0.404945	0.460597
DO33112	0.43804	-0.130771	0.419744	0.147111	0.560544	0.385464	0.314489
DO33128	0.473794	-0.175182	0.539197	0.284224	0.601414	0.432114	0.524294
DO33120	0.509995	-0.135039	0.535872	0.327711	0.597816	0.3776	0.498769
DO33105	0.431587	-0.147311	0.41135	0.260832	0.545131	0.339826	0.439765
DO34432	0.412137	-0.101165	0.424046	0.187251	0.603712	0.33315	0.452389
DO33496	0.308486	-0.14374	0.215184	0.0646134	0.600496	0.239968	0.256068
DO33472	0.243067	-0.134682	0.387551	0.0729457	0.595883	0.185437	0.305362
DO33480	0.378263	-0.147847	0.266069	0.195611	0.583811	0.308734	0.290034
DO34785	0.324065	-0.0610951	0.364166	0.149741	0.588808	0.349146	0.328074
DO34793	0.394676	-0.13511	0.271619	0.214955	0.58799	0.431641	0.297899
DO34768	0.453437	-0.0450081	0.247158	0.34745	0.604101	0.441995	0.339951
DO34769	0.401625	-0.0473109	0.431074	0.261038	0.583947	0.373282	0.400694
DO34760	0.415524	0.0112844	0.26783	0.283827	0.594255	0.448153	0.426125
DO34777	0.494562	-0.0940453	0.338837	0.420479	0.58786	0.378718	0.44502
DO33440	0.310993	-0.196103	0.210492	0.0560191	0.555447	0.342273	0.232343
DO34744	0.403001	-0.0738156	0.355494	0.178675	0.59316	0.353591	0.336846
DO34752	0.424021	-0.0719307	0.440025	0.307825	0.611034	0.383761	0.43818
DO34720	0.407071	-0.195929	0.486014	0.25368	0.605052	0.378763	0.457105
DO33408	0.45221	-0.168885	0.324316	0.231207	0.604674	0.345011	0.398387
DO34736	0.415638	-0.0951991	0.375058	0.289751	0.631374	0.47776	0.562824
DO33400	0.245233	-0.133165	0.268583	-0.00196879	0.597431	0.145756	0.385428
DO33392	0.214706	-0.101044	0.228776	0.0944278	0.577859	0.195836	0.173826
DO33376	0.325865	-0.104605	0.244571	0.12277	0.612999	0.261043	0.346076
DO34688	0.218585	-0.163667	0.2289	0.0274837	0.529522	0.121742	0.297799
DO34680	0.238802	-0.0442444	0.399656	0.00230556	0.609911	0.178051	0.251971
DO34696	0.408717	-0.0951952	0.481411	0.247399	0.615603	0.338385	0.556251
DO34664	0.377618	-0.0348428	0.213167	0.188124	0.501188	0.25103	0.307047
DO33336	0.326225	-0.0163786	0.306481	0.325613	0.555517	0.307139	0.305674
DO33344	0.299161	-0.0440178	0.363983	0.13994	0.578905	0.312117	0.392127
DO34648	0.405807	0.000358888	0.360431	0.284063	0.579183	0.365246	0.34699
DO34640	0.362494	-0.151039	0.429931	0.267575	0.592794	0.317185	0.426938
DO33328	0.399692	-0.0332716	0.283794	0.182471	0.577709	0.403384	0.414329
DO34656	0.361916	-0.0417483	0.249821	0.153933	0.557959	0.269836	0.264307
DO34624	0.36655	-0.146426	0.462518	0.175177	0.609161	0.269853	0.280107
DO33304	0.453127	-0.114161	0.470882	0.367625	0.60827	0.430314	0.46941
DO34632	0.501462	-0.0389094	0.423076	0.430194	0.600911	0.421631	0.511353
DO34608	0.345599	-0.113259	0.434124	0.177003	0.59263	0.274722	0.391835
DO34600	0.287985	-0.175256	0.380727	0.17554	0.59048	0.182999	0.388548
DO34192	0.400402	-0.0844941	0.353185	0.18656	0.534052	0.264167	0.315138
DO34184	0.492312	-0.0690247	0.405633	0.396146	0.604578	0.428947	0.527692
DO34176	0.438715	0.0452402	0.323601	0.268264	0.538556	0.418069	0.456985
DO34384	0.505334	-0.0897955	0.292066	0.400402	0.576733	0.469152	0.373183
DO33070	0.512636	-0.150464	0.350202	0.251118	0.619277	0.380525	0.358904
DO34392	0.396341	-0.0692187	0.372607	0.166939	0.587128	0.371343	0.430765
DO33063	0.441512	-0.247772	0.458579	0.287153	0.588541	0.333417	0.490538
DO33037	0.482042	-0.0451512	0.367076	0.307421	0.592503	0.390241	0.407425
DO33032	0.515801	-0.161661	0.43093	0.284613	0.590544	0.375697	0.400131
DO34360	0.512443	-0.0608109	0.322079	0.352281	0.578129	0.390962	0.333343
DO33042	0.31188	-0.219624	0.384011	0.104061	0.570589	0.229775	0.269727
DO33016	0.197533	-0.283506	0.325134	0.112617	0.555021	0.164336	0.216383
DO34344	0.386603	-0.0675532	0.206304	0.278722	0.585268	0.376365	0.33671
DO33012	0.413834	-0.157427	0.291729	0.182053	0.580536	0.337113	0.324563
DO33028	0.310567	-0.222653	0.178752	0.141731	0.577654	0.245776	0.17887
DO33024	0.384074	-0.245858	0.470035	0.250381	0.603814	0.353399	0.51214
DO33020	0.424997	-0.162959	0.33328	0.278234	0.561595	0.352329	0.415352
DO34320	0.464057	-0.0427561	0.32227	0.295048	0.585353	0.422909	0.384368
DO33008	0.450292	-0.276818	0.399032	0.320838	0.563183	0.41422	0.558389
DO33004	0.414824	-0.0195523	0.27862	0.297084	0.530146	0.360013	0.394405
DO34336	0.398121	-0.0347355	0.176805	0.146668	0.575334	0.357813	0.231903
DO33000	0.323672	-0.149302	0.349343	0.18529	0.565806	0.368033	0.371812
DO33098	0.482154	-0.0952632	0.30792	0.369676	0.607408	0.393231	0.536782
DO33077	0.393531	-0.22466	0.25347	0.225727	0.549619	0.36229	0.391058
DO33084	0.502817	-0.106449	0.482528	0.362045	0.602462	0.384181	0.580629
DO34304	0.42754	-0.0725357	0.431181	0.307497	0.610014	0.460855	0.53167
DO34312	0.327591	-0.104985	0.354987	0.122903	0.563791	0.314536	0.337223
DO34264	0.310928	0.00475221	0.187933	0.183225	0.587095	0.273783	0.376187
DO34280	0.386721	-0.0117149	0.353341	0.249682	0.561306	0.305206	0.31446
DO34272	0.422606	-0.0860338	0.31006	0.339602	0.601582	0.415938	0.329398
DO34240	0.414276	-0.120854	0.229705	0.115386	0.572542	0.296333	0.222939
DO34256	0.486977	0.045175	0.425559	0.276384	0.577718	0.417035	0.366717
DO34208	0.490614	-0.0114231	0.236301	0.290446	0.612031	0.419895	0.357185
DO34216	0.478801	-0.0288232	0.486738	0.306726	0.605627	0.413539	0.446664
DO34288	0.348384	-0.0771627	0.421831	0.118513	0.596225	0.274202	0.345697
DO34296	0.398494	-0.0756056	0.345677	0.177191	0.617254	0.34938	0.343922
DO33984	0.469074	-0.125347	0.379966	0.328992	0.625534	0.364465	0.529431
DO32988	0.415018	-0.208595	0.437655	0.25516	0.630043	0.378624	0.417367
DO32984	0.399623	-0.0699236	0.444291	0.165758	0.572221	0.305019	0.407491
DO32980	0.321902	-0.295561	0.321036	0.163	0.573683	0.213525	0.444884
DO32996	0.344767	-0.167354	0.338195	0.220394	0.583407	0.347683	0.31922
DO32992	0.465215	-0.0721977	0.326263	0.256684	0.53342	0.423701	0.330032
DO32968	0.432504	-0.0556001	0.372697	0.360426	0.612601	0.359109	0.493572
DO32964	0.453826	-0.157491	0.293788	0.242967	0.600283	0.414883	0.413914
DO32960	0.411611	-0.223818	0.224667	0.249516	0.593198	0.452552	0.376862
DO32976	0.424765	-0.114329	0.43211	0.200594	0.578198	0.283864	0.42676
DO32972	0.427971	-0.15803	0.484677	0.238711	0.573614	0.391106	0.51164
DO32944	0.519937	-0.197961	0.505005	0.422314	0.607547	0.431621	0.551506
DO32940	0.406664	-0.154921	0.323032	0.192758	0.57081	0.401941	0.300764
DO32952	0.418794	-0.197096	0.500995	0.159471	0.600866	0.312833	0.4324
DO32928	0.388847	-0.271888	0.270739	0.198111	0.564922	0.331034	0.25846
DO32924	0.438026	-0.135979	0.374191	0.243828	0.556962	0.348228	0.38792
DO32920	0.410956	-0.202206	0.376816	0.199317	0.559883	0.343458	0.276048
DO32936	0.285667	-0.0856988	0.315862	0.0533284	0.550844	0.2258	0.276671
DO32932	0.469648	-0.0485618	0.37704	0.304125	0.589276	0.500741	0.498951
DO32908	0.414676	-0.149383	0.305188	0.215378	0.606345	0.402357	0.448519
DO32904	0.451369	-0.245966	0.506823	0.318665	0.611223	0.371129	0.58321
DO32900	0.335027	-0.274028	0.255038	0.208985	0.579888	0.368904	0.399182
DO32916	0.374139	-0.243282	0.40153	0.22459	0.547866	0.280505	0.434983
DO32912	0.395068	-0.230094	0.363869	0.233054	0.637456	0.437606	0.55147
DO32884	0.417421	-0.124324	0.47946	0.287842	0.597632	0.326256	0.523177
DO32881	0.422408	-0.106308	0.388027	0.250811	0.637762	0.3952	0.523797
DO32893	0.422694	-0.20919	0.350758	0.246299	0.61594	0.40333	0.33723
DO32896	0.451336	-0.0558197	0.368984	0.213216	0.5573	0.389861	0.362544
DO32890	0.407623	-0.0209983	0.378569	0.264172	0.597695	0.415564	0.394115
DO32869	0.48893	-0.182927	0.450863	0.357996	0.59874	0.468621	0.503906
DO32860	0.443017	-0.076944	0.267169	0.268639	0.579655	0.371836	0.366015
DO32863	0.51332	-0.195956	0.383641	0.267895	0.598899	0.39784	0.35228
DO32875	0.419218	-0.178013	0.378403	0.21609	0.612857	0.392744	0.467726
DO32878	0.325849	-0.300392	0.310522	0.13231	0.553925	0.248927	0.146387
DO32872	0.519435	-0.151651	0.429993	0.410718	0.607042	0.403087	0.570986
DO32847	0.39214	-0.29258	0.428559	0.287119	0.586011	0.436442	0.480959
DO32849	0.439218	-0.175546	0.430649	0.270652	0.605201	0.355322	0.523413
DO32843	0.370762	-0.194104	0.313554	0.221189	0.571907	0.311335	0.378597
DO32845	0.443298	-0.22734	0.433253	0.24328	0.613967	0.391944	0.528042
DO32841	0.494398	-0.105088	0.372405	0.319755	0.588119	0.402748	0.542447
DO32857	0.468619	-0.106208	0.343019	0.3131	0.604464	0.467169	0.416021
DO32853	0.457077	-0.107899	0.404336	0.287586	0.589035	0.37758	0.445039
DO32855	0.522673	-0.134604	0.354256	0.239902	0.580436	0.408686	0.347715
DO32851	0.415223	-0.266337	0.361328	0.186378	0.5807	0.381953	0.464767
DO32825	0.472662	-0.100836	0.417897	0.288102	0.593815	0.41238	0.4995
DO32827	0.449156	-0.0735841	0.368156	0.358511	0.597773	0.400854	0.532749
DO32823	0.456623	-0.096103	0.260829	0.408879	0.531413	0.410022	0.371568
DO32839	0.456992	-0.133688	0.361287	0.252061	0.604314	0.330244	0.455067
DO32835	0.508436	-0.0467544	0.328122	0.344941	0.594288	0.456727	0.399962
DO32837	0.494955	-0.0680918	0.311716	0.278688	0.557135	0.37003	0.413446
DO32831	0.354137	-0.207859	0.471477	0.191218	0.651311	0.393091	0.488323
DO32833	0.441813	-0.10901	0.364703	0.312941	0.601945	0.382121	0.548837
DO33616	0.377622	-0.0463726	0.281793	0.19543	0.601505	0.419206	0.376746
DO34945	0.424783	-0.110537	0.382588	0.264991	0.590973	0.37689	0.394108
DO33624	0.37805	-0.158414	0.326285	0.153711	0.538638	0.254574	0.383919
DO34953	0.358332	-0.0260557	0.227144	0.249101	0.585506	0.318267	0.274672
DO34929	0.492381	-0.0983822	0.331841	0.381531	0.599303	0.399565	0.528498
DO33608	0.388661	-0.0776779	0.310235	0.225586	0.600312	0.31205	0.35086
DO33600	0.352764	0.00146504	0.421248	0.193283	0.589075	0.282491	0.502138
DO34905	0.214969	-0.184904	0.450347	0.0673517	0.548711	0.207474	0.414852
DO34969	0.432777	-0.0947932	0.26694	0.296715	0.588715	0.37828	0.355023
DO34977	0.466066	-0.170879	0.376222	0.246178	0.596273	0.34531	0.494686
DO33640	0.485858	-0.112532	0.49611	0.386434	0.594177	0.391057	0.481474
DO34825	0.399979	-0.0681774	0.334683	0.211178	0.605415	0.330541	0.42191
DO34833	0.39156	-0.0898983	0.307952	0.315039	0.608603	0.42602	0.389303
DO34801	0.28309	-0.0833953	0.197279	0.155202	0.604451	0.339252	0.245157
DO34817	0.42517	-0.0406827	0.313471	0.326162	0.611658	0.432136	0.506828
DO33584	0.344377	-0.025285	0.279492	0.135174	0.578341	0.271292	0.256944
DO34889	0.479399	-0.0680722	0.289887	0.344443	0.596738	0.405545	0.493165
DO34881	0.454957	-0.0930859	0.363583	0.373646	0.581772	0.446316	0.504494
DO33560	0.380786	-0.0712429	0.3969	0.222332	0.609701	0.359359	0.396331
DO33536	0.44411	-0.0631297	0.268451	0.259158	0.593035	0.335092	0.321381
DO34865	0.499231	-0.0886664	0.391902	0.28639	0.57569	0.429218	0.398781
DO33544	0.386956	-0.0720908	0.46324	0.260158	0.619287	0.381543	0.441716
DO34849	0.388907	-0.014844	0.247154	0.112215	0.574511	0.321714	0.348908
DO33512	0.321144	-0.193099	0.289364	0.0721533	0.521009	0.226926	0.281107
DO33528	0.310415	-0.0818373	0.336568	0.168568	0.596162	0.308348	0.260368
DO34857	0.45621	-0.0417309	0.358644	0.320141	0.593419	0.378802	0.466504
DO33520	0.464613	-0.123186	0.474802	0.326248	0.62507	0.403852	0.557779

## Sheet: Table. S10
Table S10. WGCNA analysis of 17 gene modules for patients in the ICGC cohort
Patients	darkgreen	blue	tan	turquoise	cyan	grey60	greenyellow	lightcyan	darkred	lightyellow	pink	lightgreen	brown	royalblue	darkturquoise	black	darkgrey
DO35009	0.0604733	-0.0658803	-0.0806637	-0.0086742	0.174492	0.0961372	0.00299264	0.0673926	-0.0156649	0.0128903	-0.0017726	-0.109957	0.0544837	-0.0324048	-0.0290643	-0.0240568	-0.0173425
DO35057	-0.0269331	-0.0404877	-0.0419176	-0.165173	-0.0409684	-0.0207969	0.0881814	0.163667	0.0416566	-0.0863162	0.0329959	-0.0499578	0.11623	0.0226536	-0.025917	-0.0476383	-0.0421019
DO35073	0.111395	0.0592765	0.0692189	-0.120713	0.0149269	-0.0263256	0.0352693	-0.0198322	-0.0543326	-0.1065	-0.0127871	0.0364656	0.0477529	-0.0305122	-0.00331109	-0.0273881	-0.0560399
DO35033	0.159627	0.0534751	0.0475971	0.0265991	-0.0026278	-0.0262833	0.0341171	-0.00863896	0.002762	0.0366068	0.0598864	-0.125022	-0.00420917	-0.0201467	-0.0412447	-0.0830737	0.020408
DO49205	-0.0192324	-0.0983613	-0.102328	0.0185364	-0.0293312	0.0383862	0.0946955	0.143874	0.0937894	0.0930719	0.0777478	0.0587156	0.0387953	-0.0182477	-0.0126882	-0.0701388	-0.0571536
DO49202	-0.0921752	-0.211233	-0.0422845	-0.0418739	-0.00344671	-0.0642302	-0.02248	0.0482224	0.064637	0.0273987	0.0710403	0.062559	0.110052	0.208967	-0.0270095	-0.0177198	0.0464691
DO49203	0.102443	-0.042075	0.0638352	0.0213505	-0.0670839	-0.0802241	0.00910577	0.0366297	0.0113375	0.0295244	0.00465419	0.0266729	0.0317318	-0.0164039	-0.0429822	-0.0355082	-0.142071
DO49188	0.0979378	-0.0945805	0.025895	0.00367548	0.00503113	0.0499521	-0.102072	-0.0782957	-0.0340717	-0.0390068	-0.0175279	0.095432	0.0603915	-0.0165399	-0.00716345	0.0202217	0.0535836
DO49193	-0.0277814	-0.0159356	0.0551374	0.0270623	-0.0347375	-0.0770285	-0.0629145	-0.0773496	-0.0860402	-0.0973276	-0.118573	0.0373581	0.0303665	0.0029376	0.0137101	0.110557	0.0317468
DO49178	0.13196	-0.0353668	0.0841919	0.0483934	-0.0430226	-0.0570997	-0.0592098	-0.0416568	-0.0304086	-0.0389149	-0.0582213	0.03041	0.0280673	-0.0071979	-0.0289714	0.0452873	0.0229502
DO49185	-0.0416037	-0.0540353	0.0773105	0.0294849	0.049186	-0.0671436	-0.0376143	-0.0222893	0.0140822	0.044639	0.0216037	0.0502116	0.023477	-0.0251118	-0.0547945	-0.0422283	-0.0193482
DO49183	-0.0664537	-0.141992	0.0102943	-0.00203358	-0.0671226	-0.0847693	-0.128136	-0.104351	-0.0500927	-0.0107111	-0.00855799	0.129653	0.0876659	-0.0127412	-0.0501995	-0.0180673	0.0442053
DO49169	-0.00749906	-0.043368	-0.00484062	0.0348279	-0.0632528	-0.0630141	0.0678859	0.118006	0.0944432	0.145425	0.134195	0.0692647	0.0154704	-0.0249771	-0.0353581	-0.0875652	-0.106582
DO49168	0.0510787	-0.0611003	-0.00668298	0.0276669	-0.0682585	-0.0741022	0.0490972	0.0399325	0.00533163	0.0334274	0.0116495	0.0882137	0.0338741	-0.0147251	-0.0512232	-0.0599107	0.0490209
DO49165	-0.081834	-0.0518567	0.0105203	0.0539399	-0.0659545	-0.0793139	0.0105327	-0.0333579	0.121585	0.0134689	-0.000472055	0.0337313	0.0175708	0.264206	0.0201566	-0.0180635	0.0657476
DO49166	-0.0592896	-0.0352014	0.0827422	0.0366322	-0.0440516	-0.0694447	-0.0484885	-0.0516897	-0.0440426	-0.0085884	-0.0252714	0.0618618	0.0270726	-0.0226291	-0.0405414	0.00785278	-0.0116752
DO49170	-0.0452373	-0.0488543	-0.0427993	0.0387544	-0.0313199	-0.00966248	0.0376445	-0.00483888	0.0267657	0.0942151	0.0777852	0.0657252	0.0122154	-0.00873917	-0.0590118	-0.0873448	-0.0670013
DO49164	-0.044861	0.00943812	-0.0470297	0.00400567	0.0220508	0.0369801	-0.0308655	-0.0168908	-0.0275326	-0.0367283	-0.0380569	-0.0817372	0.0307793	0.0339715	1.71547e-05	0.0760459	0.0357314
DO49138	-0.014589	-0.0192126	-0.00507844	0.0182469	0.00121016	-0.0461498	-0.0473513	-0.0496521	-0.0569162	0.0140832	-0.0242128	0.0112899	0.0373731	0.0179123	-0.0477767	0.00510217	0.044394
DO49136	-0.0571565	-0.0106835	-0.10747	0.0278784	-0.0460359	-0.0707263	-0.0115146	-0.0460839	0.040767	0.0731926	0.0918084	-0.0839386	0.0349291	0.0512512	-0.015383	-0.0149188	0.0788129
DO49135	-0.0964765	0.00595554	-0.0151723	0.0327024	-0.0384341	-0.00239092	-0.0807885	-0.0377138	-0.0369092	-0.0351562	-0.0491091	-0.0103141	-0.0033034	0.199168	0.0501548	0.0672613	0.0669129
DO49132	-0.0810946	-0.0486876	-0.126576	0.00700404	-0.0274826	0.104894	0.0633914	0.115927	0.0374477	0.0544349	0.0396964	-0.0786013	0.0375951	0.0378141	-0.00664412	-0.0225477	9.19995e-07
DO49133	-0.0353224	-0.0485474	0.0212984	0.00497955	-0.0327417	0.0276526	-0.0290001	0.0296155	-0.0110127	-0.0533643	-0.0564561	-0.00768429	0.0561463	0.0247829	0.147575	0.106471	-0.0654254
DO49129	-0.0306199	0.0323008	-0.00629613	0.00582045	-0.00641278	0.0259648	-0.0654025	-0.0383157	-0.0239657	-0.00315673	0.00157405	-0.0399709	0.00512862	-0.0154563	-0.00728962	0.0636562	0.0594309
DO49127	-0.0620021	-0.00206281	-0.0371715	0.0141596	-0.0327889	-0.0334616	-0.019843	0.00721067	0.0295053	-0.0204544	-0.0335391	-0.0456406	0.0249984	0.0199324	0.0613553	0.0945411	-0.0756082
DO49128	-0.00998362	-0.0144203	-0.0444449	-0.145518	-0.0144908	0.0980015	-0.0182812	0.0675428	0.0809103	-0.0444706	0.0784007	0.00598796	0.100213	-0.0232052	0.179607	-0.0220333	-0.106988
DO49125	-0.0266233	0.0309968	-0.110597	-0.128328	0.0876884	0.0934647	0.045313	0.0852006	0.0153102	-0.0830201	0.00153829	0.040506	0.0528938	-0.016117	0.00252458	0.0615359	0.0168302
DO49126	-0.0502935	-0.0369195	-0.0630816	-0.154532	-0.0645624	-0.0459748	0.0597609	0.138222	0.0613615	-0.041294	0.073994	0.0738867	0.0988085	-0.038262	-0.0198813	-0.0533258	-0.110508
DO49123	-0.0730781	-0.0135435	-0.00295494	0.0585349	-0.0403321	0.0823552	0.0610679	0.0450586	0.0294617	0.0862225	0.0541991	0.0167178	-0.00734606	0.0309408	0.0726243	-0.0351823	-0.0450622
DO49121	0.018053	-0.0470101	-0.0269037	-0.146054	0.0189373	0.0496704	0.0679525	0.0197358	-0.0105627	-0.0457502	0.0833582	0.102297	0.0889943	-0.0255555	-0.00121808	-0.032151	0.0818165
DO49122	-0.0126441	0.02342	-0.0395379	0.00645504	-0.0364542	-0.0443882	-0.0150036	0.0408576	-0.078474	-0.080904	-0.11054	-0.152106	0.0435507	0.0513121	-0.00188777	0.066753	0.13878
DO49130	-0.00107925	-0.0423294	0.0761211	0.0643081	0.00682998	-0.0258145	-0.0639409	-0.0477328	-0.0407515	0.0250443	-0.0323635	0.0429526	0.018647	0.0349498	-0.0438651	-0.03005	-0.0262082
DO49118	0.0124423	-0.173728	0.0344355	-0.0264883	-0.0199531	-0.0123335	0.00761663	0.0504402	0.0592733	-0.0226022	-0.00759143	0.0476402	0.0937002	0.179803	-0.0376943	-0.0212292	0.0294386
DO49116	-0.0688542	-0.0109682	-0.0497015	-0.00677689	-0.0600867	-0.0624565	0.0622194	0.0441244	0.0407907	0.0599994	0.0881621	-0.00468807	0.0277354	0.00828899	-0.043225	-0.0510292	-0.0143903
DO49117	-0.0929248	0.0228281	-0.0222384	-0.143995	-0.0153023	0.075555	-0.0645156	0.00382732	-0.0350885	-0.173004	-0.0901439	-0.00768932	0.0902607	-0.00162389	0.017291	0.124956	0.106932
DO49115	0.0267068	-0.0622581	-0.0372145	-0.00632493	-0.0610809	-0.0654869	0.0819571	0.0992371	0.0232814	0.0501095	0.0440442	-0.0971696	0.0714742	0.00332983	0.0484764	-0.0525838	-0.0400081
DO49113	-0.054344	-0.0504829	0.0619581	0.0175411	0.0161118	0.0693819	-0.0894406	-0.0607529	-0.0679949	-0.0718657	-0.0734628	0.0167592	0.0237383	0.231242	0.129213	0.0699158	0.128602
DO49111	-0.0105318	-0.0881057	-0.088905	0.033416	0.0266162	0.063041	0.0285226	0.079448	-0.0211082	0.0115493	-0.0353534	0.00945819	0.012216	0.256156	-0.0144547	0.0347965	-0.0376196
DO49108	-0.0810541	0.026069	0.148651	0.0547623	-0.0467744	-0.0843934	-0.0663121	-0.0404749	-0.0303506	-0.00875048	-0.032768	-0.0776235	0.0117694	0.036686	-0.00761866	-0.0812593	-0.13222
DO49104	-0.0443703	-0.140456	-0.0476712	-0.00902653	-0.00797569	-0.0408429	-0.056663	0.0376365	0.0390353	0.0215583	0.0217948	0.102084	0.050883	0.171927	0.0411384	0.0249672	0.0326621
DO49101	-0.0594399	-0.00954922	-0.0576327	-0.00493074	0.147684	0.0820839	0.00557881	0.0680414	-0.0439592	-0.0174538	-0.0459361	-0.0442111	0.0211028	0.00606193	-0.0287136	0.00597158	0.0283675
DO49100	-0.00796728	-0.0308542	-0.0456969	0.0208688	-0.0517658	-0.0263848	-0.0258993	0.00868827	0.328545	0.0605963	0.018488	0.059057	0.0247582	0.0159094	0.0822744	-0.00954734	0.0535983
DO49089	-0.108666	-0.0681754	-0.125138	0.0227397	0.0343319	0.0303707	-0.0277341	0.0277636	0.056474	0.0676179	0.0733545	0.0456052	0.0175546	0.227521	-0.0036865	-0.0103898	-0.00222224
DO49098	-0.00919401	-0.0395519	-0.0710138	0.00112958	0.0285073	0.0636073	0.0272572	0.0810474	-0.0203489	0.00154141	-0.0309099	-0.0129408	0.0375204	0.0214139	0.00458931	0.04799	-0.0140407
DO49096	-0.084137	-0.0593036	-0.0966134	0.0225239	0.00423917	0.0919493	-0.0353414	0.0101124	0.00946838	0.0450885	0.0357096	0.00242253	0.0257698	0.00186073	-0.0371451	0.0248161	0.0476283
DO49093	-0.00946159	-0.0547828	-0.0753088	-0.00433611	-0.0640204	-0.0641485	0.0783418	0.124433	0.0654259	0.0854892	0.0822487	0.0108254	0.0326512	0.0185105	-0.0233191	-0.104345	-0.0880909
DO49094	0.0179007	-0.0417058	-0.0820108	-0.021455	-0.0494719	-0.0647348	0.0921053	0.129872	0.0365801	0.025167	0.0232973	0.00886557	0.0399644	0.00960495	-0.00851043	-0.0612964	-0.106216
DO49091	-0.0460382	-0.163785	-0.0445124	-0.0125422	-0.0541374	0.02195	0.0683641	0.0378985	0.0744215	0.0919054	0.119957	0.0194192	0.0711887	0.193104	-0.0164932	-0.0548987	-0.0598891
DO49090	-0.0262755	-0.000165998	0.0595921	0.0481332	-0.00764911	-0.0516271	-0.0941868	-0.119518	-0.0996131	-0.0681737	-0.130591	-0.0101052	0.024018	0.0192094	0.0283031	0.120534	-0.0565677
DO49079	0.037532	0.0758434	0.0491485	0.0104919	-0.0778373	-0.110657	-0.0697084	-0.118506	-0.101284	-0.041336	-0.0500062	-0.0289417	-0.014853	0.079722	-0.0637143	-0.188421	-0.100303
DO49078	0.00647577	-0.0368846	0.00410525	0.036202	-0.0321636	-0.030573	0.00365918	0.0529542	-0.0124899	0.0231772	-0.0076798	0.0097382	0.0171817	0.0117417	0.00690851	0.0266094	-0.0704535
DO49082	-0.011441	-0.0870743	-0.0430707	0.0359489	-0.0582877	-0.0673014	0.0926694	0.105223	0.029475	0.0721072	0.0474042	0.0450788	0.0320746	0.00335952	0.0144029	-0.0236971	-0.087437
DO49081	-0.0718099	-0.0677439	-0.101013	0.0333563	0.104899	0.0370658	0.0587113	0.0344331	1.46158e-05	0.053278	0.0275738	0.0366211	0.00211676	0.251722	-0.049015	-0.0578788	0.00451129
DO33296	-0.00437338	-0.00665707	-0.051245	0.0598008	0.0726084	0.0270221	0.041599	0.0782941	0.0515883	0.106021	0.0790965	-0.0189853	-0.0202681	-0.0369161	0.000252954	-0.032835	0.0153935
DO33280	-0.114813	0.0475061	-0.00661437	0.107405	0.0141373	0.0258601	-0.0171911	0.0671816	0.231332	-0.0124268	-0.100236	-0.0697366	-0.0576583	0.0175922	0.465456	0.0273074	-0.223834
DO33272	-0.0188783	0.0360969	-0.131444	0.027269	0.148464	0.119941	0.0722991	0.117114	0.0506894	0.0949854	0.0542309	0.155037	-0.099079	-0.036106	-0.0244607	-0.0692874	-0.0727445
DO33256	0.110393	0.0940325	0.0671457	0.0271209	-0.00645906	0.0388398	0.0176168	-0.0250832	-0.033472	0.0319904	0.0166745	0.0292903	-0.0710775	-0.0438363	-0.0191904	0.0111229	-0.00292588
DO33264	-0.0340485	0.143413	0.14511	0.0241975	-0.0718958	-0.0625073	-0.103415	-0.129786	-0.0823766	-0.0438943	-0.0610793	0.0565305	-0.0966495	-0.0408104	-0.0304875	0.0634023	-0.0967735
DO33232	0.049138	-0.0187023	-0.0115298	-0.045726	0.0369213	0.0125005	-0.126658	-0.0816934	-0.0690936	-0.0713558	-0.0923384	0.179738	-0.0367455	-0.0732029	-0.0268021	0.0841569	0.13359
DO33248	0.0232537	0.0815798	0.0413067	0.0390805	-0.0458789	0.0133933	0.0131298	-0.0339771	0.0798765	0.0127068	-0.0118533	0.047811	-0.0726315	-0.0334708	0.0114002	0.0803909	-0.0436261
DO33240	-0.0587275	-0.0210248	0.0141082	-0.0109499	-0.0433993	-0.0824416	-0.0766327	-0.0809323	-0.03163	-0.0168024	-0.00295334	0.167215	-0.0482011	-0.0643448	-0.0154364	0.0183245	0.0636339
DO33216	0.0602075	0.0490501	0.0717122	0.00622241	-0.0687733	-0.0891942	0.0434247	-0.0216877	0.0330063	0.0750163	0.0599454	0.125456	-0.0635816	-0.0760368	0.00528571	-0.0376994	-0.00452867
DO34544	0.0684487	-0.0305943	0.0661732	-0.00182004	-0.0445823	-0.0812033	-0.0927258	-0.0713653	-0.0141773	-0.0998602	-0.0692058	-0.0439363	0.0370564	0.0092153	0.0482169	0.104436	0.0649147
DO33224	-0.0983549	0.014148	-0.0330823	0.00150944	0.073554	0.123381	-0.0397302	0.00903965	-0.00322894	0.0147896	0.00747102	0.078041	-0.0391202	-0.0612622	-0.0354475	0.0491357	0.0242889
DO34552	-0.00435881	-0.00892727	0.0101745	0.0326706	-0.0508482	-0.0185371	-0.0305869	-0.0265823	-0.0399161	-0.0383802	-0.0363522	-0.0472155	0.0372972	-0.00632482	-0.0267041	0.107644	0.0243783
DO34528	0.00493206	0.0177247	0.128804	0.019453	-0.0563634	-0.0774662	-0.0209974	-0.0351201	0.034744	-0.0077799	-0.00513253	-0.0577483	0.0266983	-0.0301729	-0.046984	-0.0750031	-0.0355949
DO34520	0.00151314	-0.106949	0.0647663	-0.0159858	0.0373855	-0.0108305	-0.0823015	-0.0948987	-0.0670796	-0.0835565	-0.0826428	-0.0196901	0.056192	0.0256446	-0.0452973	0.0322534	0.153884
DO34536	0.0654812	0.0186113	-0.0815166	-0.123334	0.183401	0.0731923	0.108185	0.0824563	0.012156	-0.0536128	0.032144	0.0297461	0.0543605	-0.00891576	-0.00423412	-0.0483704	0.0341562
DO33208	0.0450312	0.0954799	0.0539701	0.0254382	0.0266984	0.0946696	-0.0571697	-0.0755838	-0.0763042	-0.0328006	-0.0733049	0.0637023	-0.0738336	-0.0522378	-0.0226147	0.0431348	-0.0149255
DO33200	0.174026	0.0896309	0.148397	0.010263	-0.0828659	-0.0972445	-0.024005	-0.0658461	-0.00953316	0.0332948	0.0410821	0.105571	-0.0661552	-0.0503374	-0.0657255	-0.171313	-0.104893
DO34504	-0.0411321	0.0075086	-0.019899	0.0287527	0.136319	0.054152	0.0376449	0.0380676	-0.0275341	-0.00186536	-0.016408	-0.0516711	0.00449204	-0.0185623	-0.0177464	-0.00392954	0.0200007
DO33176	0.099347	0.0696571	0.0461416	0.0358689	-0.0583319	0.00564179	0.0065623	-0.0283142	0.0396764	0.111033	0.111062	0.0142037	-0.0225457	-0.0559232	-0.0183245	-0.00317395	-0.0276464
DO33192	-0.0373608	0.0576314	-0.017763	0.0127616	-0.0642657	-0.0759682	0.112595	0.0105943	0.0135845	0.0784099	0.0699838	0.153934	-0.103563	-0.0459508	-0.0129625	-0.0416558	-0.0404117
DO33184	-0.0743036	0.129451	-0.0275504	0.0315899	-0.0495778	-0.0451566	-0.0097406	-0.00154346	0.231781	0.0324847	-0.026267	0.10721	-0.0982447	-0.0574193	-0.0353306	0.0433684	0.00134334
DO34488	0.064954	-0.0468532	-0.0166016	0.0327072	-0.0638571	-0.0669915	0.0463541	0.077725	0.0495712	0.0572914	0.0618506	-0.0338228	0.0347707	-0.00572739	0.151004	-0.0648409	-0.130128
DO33152	-0.0349628	0.0896233	0.0727828	0.00425102	0.0591027	-0.0228452	-0.135911	-0.05878	-0.0902508	-0.10289	-0.152162	0.119234	-0.0626592	-0.0547898	0.0350747	0.133269	0.0207197
DO33168	-0.0406955	0.0542257	0.0568649	0.00657728	-0.043904	0.0173393	0.0655596	0.0841732	0.0439715	0.0897568	0.0812825	0.141308	-0.0704897	-0.0630014	-0.0461503	-0.162469	-0.126241
DO34496	-0.0470956	-0.0601104	-0.0693121	0.034506	-0.0274219	0.1326	-0.033529	-0.00459152	0.0100575	0.0640848	0.0404881	0.0615307	0.0290307	0.0188057	0.00847779	0.0416165	0.0535606
DO33160	-0.000840704	0.0662558	0.0423105	-0.00455098	-0.00679479	0.00735938	-0.0548022	-0.0870696	-0.120477	-0.139827	-0.178002	0.107399	-0.0558007	-0.0738948	0.0290738	0.157443	-0.0404784
DO33136	-0.0376914	-0.0565671	-0.0845272	0.0515828	0.024077	0.0262038	-0.0496633	0.0232143	0.00419274	0.0272472	0.0154507	0.0672321	-0.0160773	0.0450767	0.0676484	0.0458172	-0.0357506
DO34464	0.0169962	-0.00530491	-0.0771126	0.029846	0.0311655	0.0614439	0.0300668	0.0785766	-0.0062385	0.0133926	-0.0202016	-0.0696604	0.0113248	-0.010927	0.00864488	0.051959	0.0411136
DO33144	-0.0297011	0.0380754	-0.00945711	-0.00548261	0.0267718	0.0582739	0.023255	-0.0121843	-0.00220256	0.0630002	0.0665066	0.102468	-0.0680561	-0.0723295	-0.0545995	0.0276291	0.0480061
DO34472	0.070925	0.0233924	-0.120359	0.0206066	0.195916	0.0649039	0.0396312	0.059948	-0.00947725	0.00693326	0.000200035	-0.069893	0.00586592	-0.00544707	-0.0313116	-0.0265414	0.0020873
DO34440	-0.0170311	-0.00315897	-0.100193	0.0126826	0.18209	0.070224	0.0328551	0.0874373	0.0328785	0.0295309	0.0287159	-0.0655061	0.0180624	-0.0260618	-0.0134052	-0.0304349	-0.0157073
DO33112	0.00219299	0.112792	0.0355104	0.0740688	-0.0608272	-0.0632308	0.0149491	-0.0621797	-0.0164446	0.0679259	0.0387447	-0.0455915	-0.0999166	-0.0144368	-0.00508778	-0.0508917	0.0598933
DO33128	0.1402	0.0941997	0.095921	0.0676246	-0.0190645	-0.0707893	0.051919	0.00346263	-0.0374282	0.0361541	-0.0277045	-0.0216738	-0.0892572	-0.0316812	-0.0453109	-0.00435238	-0.00332241
DO33120	0.164817	0.140667	0.068151	-0.14219	-0.0514239	-0.0617478	0.0851832	0.00381697	0.108319	-0.109276	-0.00923822	-0.0840453	0.0282001	0.0261399	0.0541193	0.0506839	0.0453358
DO33105	0.0702421	0.0627041	0.0812082	-0.154539	-0.060087	-0.0846453	0.0417817	-0.00221839	0.0407742	-0.0339323	0.0939596	0.0357079	-0.0127654	-0.0959063	-0.0215933	-0.0160856	-0.0667335
DO34432	0.0672376	-0.0625934	-0.0202312	-0.0134203	0.0166318	0.00589121	-0.0225136	-0.00509332	0.0128353	-0.0072576	0.0309877	-0.00954571	0.0666461	-0.0378749	0.00564163	0.0192229	0.0374037
DO33496	-0.103714	-0.0380485	-0.0105637	0.0307223	-0.0277339	0.0221231	-0.0958243	-0.0598592	-0.00463152	0.0558863	0.0694942	0.0374365	0.0308347	0.00697483	-0.00309873	0.0474128	0.00942279
DO33472	0.0313985	-0.0351994	0.0807033	-0.0326534	-0.0346896	0.0279329	-0.11138	-0.0789995	-0.0387838	-0.0174679	0.00285986	0.0610587	0.0472411	-0.0288804	-0.0389373	-0.0158886	0.0250016
DO33480	-0.0984115	0.00262505	-0.0503984	0.0834106	-0.00325693	-0.0322065	-0.0423856	-0.0189667	0.146672	0.0611655	0.0200036	-0.0562523	-0.0417603	0.00325255	0.170358	0.00951332	0.00130711
DO34785	-0.021385	0.0161107	0.0164578	0.047147	-0.0457048	-0.0240626	-0.097527	-0.0686622	-0.0761378	-0.0888227	-0.103535	-0.0569863	0.0221524	0.0686947	0.0366513	0.121056	-0.00867413
DO34793	-0.0488639	0.0224289	-0.0227451	0.0234327	-0.0385191	-0.0480282	-0.0417048	-0.0275548	-0.0414441	-0.0165324	-0.0249556	-0.0535445	0.0158212	0.0492103	-0.00948014	0.05848	0.139225
DO34768	-0.0740474	-0.0559147	-0.157919	0.0166892	0.0941361	0.223185	0.0439287	0.138413	0.0179359	0.0294269	0.00526885	-0.0587687	0.0326538	0.0102945	-0.0410237	-0.036647	-0.0175543
DO34769	0.0950801	-0.0224227	0.0527998	-0.147375	-0.0077203	-0.0179657	-0.0181904	-0.00140533	-0.0263059	-0.143151	-0.0424776	0.0357721	0.0909375	-0.0330585	0.183388	0.0933839	0.11196
DO34760	-0.0387328	-0.140313	-0.108902	0.0257804	-0.0408015	0.101589	0.010205	0.0495903	0.0216069	0.0864466	0.0548625	0.0883012	0.0536573	0.0158457	-0.0169348	0.0126351	-0.0271506
DO34777	0.0280618	0.00504015	-0.0781414	-0.116037	-0.000242701	0.0469543	0.109517	0.180425	0.0788387	-0.0117521	0.0682007	-0.00756475	0.059157	-0.0127096	-0.0375991	-0.0755181	0.0258361
DO33440	-0.148845	-0.0255307	-0.191265	0.074817	0.268372	0.0311124	-0.0882394	-0.028014	-0.100196	-0.0501032	-0.150946	-0.0477758	-0.076484	0.0480005	-0.0435875	-0.0587512	-0.0122396
DO34744	0.0167583	-0.0796988	-0.0376489	-0.00612308	0.00803183	0.00176697	0.0117858	-0.00117681	0.0271877	0.0421941	0.0777294	0.000626577	0.057568	-0.0345997	-0.0319207	0.0168284	0.10996
DO34752	0.0386332	-0.0628898	-0.101428	0.0531101	0.0809832	0.0228237	0.0116374	0.084638	0.035833	0.117016	0.0682608	0.0394258	0.0106457	0.0337844	-0.0291755	-0.0592369	-0.0318817
DO34720	0.0920276	-0.0992048	0.0458544	0.0350176	-0.0484245	-0.0785053	-0.0198409	-0.0110524	0.0392486	0.00349375	-0.0195916	0.0576613	0.0582605	0.019216	-0.043607	0.0269665	0.0493452
DO33408	-0.0221727	0.0419288	0.0142336	0.0649101	-0.0572312	0.00991956	0.0308157	-0.0271493	-0.0308946	0.0289838	-0.00753419	-0.0866438	-0.0249921	-0.0302817	-0.0252483	0.0809268	-0.0196234
DO34736	0.0770254	0.0320938	0.0729259	0.0495833	-0.0436152	-0.0508058	-0.0145125	-0.0653	-0.0757502	-0.0676037	-0.107484	-0.081142	0.0100402	0.0496274	0.0369048	0.0606044	0.086399
DO33400	-0.0959631	0.15424	0.0664118	0.0640016	-0.0761227	-0.0932218	-0.181797	-0.142959	-0.119103	-0.137422	-0.190448	-0.0921318	-0.0267472	0.0271736	-0.0594611	0.0525701	0.0530394
DO33392	-0.0670808	-0.0627209	-0.0254668	0.0243506	-0.0291573	-0.0543349	-0.165086	-0.0544446	-0.066828	-0.109264	-0.13307	-0.0686535	0.0692544	0.00971942	0.00208769	0.121807	0.103142
DO33376	-0.046896	-0.0747239	-0.0165838	0.0338548	-0.0420743	-0.0654065	-0.0716275	-0.0183441	0.0441807	0.0510576	0.0551548	0.0797096	0.0385579	0.035966	0.0261762	0.0375725	0.0405373
DO34688	-0.0929794	-0.0618575	0.0580275	0.0127718	-0.0674046	-0.0623008	-0.13705	-0.113561	-0.0105385	-0.0155965	0.01951	0.0433077	0.060634	-0.00536826	-0.0331878	0.0213742	-0.0113501
DO34680	0.0263342	-0.0148743	0.0332171	0.0618858	-0.00544729	0.0376773	-0.148036	-0.115627	-0.0972977	-0.0604838	-0.128346	0.0273249	0.0142324	0.0481646	-0.0457777	0.0821895	0.0275262
DO34696	0.122921	0.0217844	0.0388648	0.0255106	-0.0187649	0.0256134	-0.0262451	-0.0522524	-0.0665599	-0.0399659	-0.046668	-0.0518183	0.0229281	0.0218997	-0.0083157	0.0343017	0.0447118
DO34664	-0.058511	0.0263735	0.0519028	-0.131119	-0.0656883	-0.0826591	-0.0178183	-0.0543012	0.0697758	-0.0645439	0.0558844	0.024371	0.074811	-0.0182621	-0.0512753	-0.0168794	0.0783818
DO33336	-0.0163985	-0.0368575	0.084127	-0.137747	-0.065425	-0.0802352	-0.0536378	-0.0198334	-0.0196227	-0.116295	0.0222449	0.0858728	0.104286	-0.00351266	-0.0339878	-0.00171821	0.015062
DO33344	0.0370383	-0.0629481	0.0313232	-0.146097	0.0266691	0.0409908	-0.0849009	-0.0627695	-0.0656297	-0.148533	-0.0688683	0.0962433	0.116074	-0.0411309	0.0609946	0.0776957	0.104196
DO34648	0.0230673	-0.0772382	0.015169	-0.173264	0.00918128	0.0969344	0.00599449	0.0164386	-0.011014	-0.143802	-0.0195739	0.0932164	0.11906	-0.0135307	-0.0275407	0.073512	0.0259927
DO34640	0.0454186	-0.0182899	0.111584	0.0458899	-0.0203205	-0.0560416	-0.0500767	-0.0703284	-0.0828353	-0.0271531	-0.0574685	0.0355064	0.0304323	0.0306932	-0.0559667	-0.0531742	0.11354
DO33328	-0.0539884	0.0238249	-0.0526364	0.0427092	0.0617084	0.0106117	-0.00479457	-0.0180156	0.00110701	0.0918357	0.0863376	-0.0215048	0.00471272	-0.0128525	-0.0456605	-0.0596943	0.0293789
DO34656	-0.0634079	0.00530969	0.0306723	0.0349659	-0.0540196	-0.0185053	-0.0649269	-0.0369293	0.152993	-0.0239456	-0.0544132	-0.0128814	0.0260292	-0.0212972	-0.0148749	0.076675	0.143178
DO34624	0.0481253	-0.0595305	-0.0241776	0.0277992	-0.0448485	-0.049391	-0.0576624	-0.0144186	0.0651649	0.0377978	0.0503058	-0.0627497	0.0432779	-0.00321144	0.0104714	-0.0418586	-0.0425863
DO33304	0.0822523	-0.0624673	-0.0256298	0.041108	-0.0155108	0.0675308	0.0367295	0.122154	0.0674156	0.0372826	0.0331631	0.0226484	0.0214475	0.0431617	-0.0459828	-0.0330168	-0.068234
DO34632	0.0491118	-0.0338929	-0.0738716	0.0352747	0.0324528	0.0518419	0.0876647	0.101582	-0.0163059	0.0282164	0.00694516	-0.0674951	0.00521147	0.0570079	0.0346505	-0.0286955	-0.133423
DO34608	0.0709906	-0.00334572	0.0283576	0.0267172	0.0490015	0.034962	-0.0769016	-0.039797	-0.0527039	-0.0369388	-0.0573657	-0.0513467	0.0370366	-0.0115753	-0.00280252	0.0459313	0.0899909
DO34600	0.00134956	-0.0239564	0.064977	0.0329616	-0.0698043	-0.0770363	-0.0883073	-0.0678183	0.127937	0.0269825	0.0540105	-0.0663809	0.0336805	0.00800122	-0.0091392	-0.0612159	0.0111943
DO34192	-0.0363449	-0.049369	0.0344752	0.0384107	0.0520079	0.0268128	-0.0122552	-0.0155905	-0.0143454	0.0230892	0.0141542	-0.00214838	0.00837102	0.257501	-0.0474994	-0.073729	-0.0336172
DO34184	0.0517221	-0.0519506	-0.0929101	0.0336454	0.0928433	0.0969956	0.101519	0.119792	0.0223898	0.0494823	0.0359702	-0.064386	0.0248323	0.0508876	-0.0446748	-0.0779539	-0.0277042
DO34176	0.0336765	-0.0167118	-0.0635054	-0.160393	0.0508572	0.157263	0.0176028	0.0505938	-0.0228105	-0.119131	-0.0370095	-0.0279893	0.0929119	0.00686117	-0.0266973	0.0537302	0.0703957
DO34384	-0.016611	-0.0335733	-0.0705153	0.00948303	-0.0455117	0.0571945	0.116208	0.124914	0.0526216	0.0446618	0.0470218	-0.0681738	0.0294519	-0.0349838	0.106168	-0.0514715	0.0345203
DO33070	-0.0148239	0.0253851	0.0291563	0.0617027	-0.0345367	-0.0583676	0.0998687	-0.040355	-0.00146773	0.0192186	0.00695673	-0.0794055	-0.0118359	0.0687428	0.0335151	-0.00267814	0.0832668
DO34392	0.0229698	-0.0143149	-0.0430667	0.0324154	0.123078	0.0312846	-0.029271	-0.00530885	0.0134431	0.010486	0.00113449	-0.096828	0.013372	0.00390708	0.0283888	0.0459601	0.00195549
DO33063	0.0981161	0.00979254	0.0294953	-0.0187727	0.05226	-0.0575058	0.0202564	0.00382089	-0.0344946	-0.00571511	-0.0608013	-0.0015005	0.000668655	-0.0594144	-0.0237659	0.0439067	0.0449299
DO33037	-0.016751	0.0479333	0.0161166	0.030348	0.00958812	0.0681889	0.0692804	0.0485231	0.0297568	0.126346	0.101869	-0.10343	-0.0455347	-0.0186052	-0.0454108	-0.0919158	-0.0661154
DO33032	0.0411875	0.072299	0.028312	0.028705	-0.0667638	-0.0844416	0.101976	-0.0473618	-0.0399252	0.0451989	0.0328411	0.0489214	-0.0355357	-0.0439963	-0.0229212	-0.0107223	-0.0269546
DO34360	-0.0158472	-0.0117482	-0.0562418	0.0572426	0.0396505	0.0401172	0.101887	0.0589138	-0.0165297	0.0240298	-0.0200293	-0.0689397	0.0123365	0.00542082	0.014078	0.000352367	0.027425
DO33042	-0.010771	-0.0176151	-0.0108959	0.0720206	0.0344853	-0.0148773	-0.0891675	-0.0372855	0.0077986	0.0302623	0.0138642	0.0150995	-0.0102478	-0.00726588	-0.0381491	-0.0621685	-0.0379342
DO33016	-0.0861302	0.126967	0.0758414	-0.172651	-0.0113057	-0.0171117	-0.160231	-0.105377	-0.103685	-0.226613	-0.2085	0.100258	-0.0600663	-0.07335	0.31363	0.126528	-0.0251673
DO34344	-0.0735933	-0.0211835	0.0172007	0.0467674	-0.0269287	0.106513	-0.0607605	-0.0086506	-0.0468941	-0.0949633	-0.119456	-0.0162724	0.028051	0.0615178	0.0694102	0.130563	-0.0120919
DO33012	-0.0789838	0.0905879	0.00473041	0.0106849	0.191658	0.00204394	0.00503937	-0.0446821	-0.0579085	-0.0173096	-0.074033	0.0902581	-0.135493	-0.0489383	-0.0424326	-0.0204543	0.0248904
DO33028	-0.185795	0.00671269	-0.0448804	0.0447094	-0.0157287	0.0639584	-0.0566188	-0.0369164	-0.00717765	0.0404153	0.0144505	0.0982016	-0.0812943	0.0177713	0.000532407	-0.0384751	-0.100528
DO33024	0.106744	0.0724204	0.146368	0.00514596	0.0187837	-0.0726702	-0.0392972	-0.0944727	-0.119855	-0.0474326	-0.0990163	0.0552193	-0.0559795	-0.0610718	-0.0429205	-0.0575642	-0.0480366
DO33020	-0.0380131	0.00327816	-0.0283241	-0.00127367	0.0174195	0.0386351	0.0299715	0.0402274	0.0609271	0.0963101	0.0994861	0.146254	-0.0588108	-0.0685186	0.0700913	-0.0245484	-0.0336255
DO34320	-0.0369365	-0.0454781	-0.057925	0.0233412	0.075502	0.0844845	0.0472481	0.0914411	0.0802659	0.0374985	0.0348388	-0.0985557	0.0246047	0.0146108	-0.0211107	-0.041019	-0.0783452
DO33008	0.104167	0.144628	0.108592	-0.137919	-0.0326088	-0.0737506	0.051078	-0.0268109	-0.0702648	-0.115027	-0.0732297	0.00413046	-0.0636101	-0.082173	0.0137437	0.0219472	0.0730877
DO33004	0.00148531	0.0561892	-0.00858584	-0.174992	-0.0601756	-0.0632269	0.0314849	0.0454889	0.07859	-0.02054	0.115633	0.132623	-0.00625768	-0.0956416	-0.0424538	-0.0392175	0.00186067
DO34336	-0.0854334	-0.0127165	-0.0215076	-0.153896	-0.0335486	-0.0506347	-0.00424962	-0.042065	0.00269126	-0.0582421	0.0672999	0.0575505	0.101036	-0.033381	-0.047082	0.00538026	0.060584
DO33000	0.0234209	0.0932182	0.0313407	-0.176197	-0.0229181	0.106832	-0.0779426	-0.00523015	-0.0282652	-0.129913	-0.064519	0.0995229	-0.00491125	-0.10005	0.00845253	0.129146	-0.0118294
DO33098	-0.0058855	0.0306705	-0.0133997	0.0520897	0.12562	0.0920412	0.0776105	0.0940789	0.0222872	0.0556175	0.00247752	-0.015356	-0.0838956	-0.0296116	0.00750981	-0.042761	-0.109383
DO33077	-0.0996962	0.0588301	-0.0564799	0.0558056	0.0817625	-0.0117085	0.00889186	-0.00596539	-0.0414263	0.00876648	-0.0639284	-0.0762489	-0.100428	-0.0131721	0.00019847	0.0247677	-0.0549743
DO33084	0.130433	0.0656009	-0.00856696	0.00898394	-0.0278835	-0.0532311	0.107928	0.0590629	0.0220562	0.0602695	0.0396016	-0.117858	-0.123892	-0.067198	-0.0449855	-0.0374903	-0.0295406
DO34304	0.071908	-0.0540792	-0.0849624	0.029886	0.0553844	0.0921216	0.0121083	0.0661464	0.0229592	0.0282146	0.0152305	-0.0889986	0.0300222	-0.00729503	0.0360777	0.0132928	0.0209066
DO34312	0.0189217	-0.0627121	0.0126203	-0.150353	-0.00656359	-0.0506331	-0.0592888	-0.0943189	-0.0378002	-0.104728	0.0118636	0.0462384	0.120089	-0.0241716	0.0350903	0.00325682	0.126314
DO34264	-0.0849506	0.019224	-0.0158982	0.0362914	-0.0229829	0.0174855	-0.101595	-0.0581313	-0.0568765	-0.0843799	-0.104868	-0.0308574	0.0207379	-0.00399287	-0.00319188	0.110293	0.0326041
DO34280	-0.00223835	-0.0968307	-0.0554577	-0.0231145	-0.00933964	0.137208	-0.0209255	0.0127853	-0.00723912	-0.00670705	-0.00529971	-0.0300296	0.0479951	-0.0199237	-0.0343006	0.0109641	-0.0314958
DO34272	-0.0531985	-0.095798	-0.0393925	0.0252326	0.0844141	0.0827191	0.00808281	0.066328	-0.00302983	0.014743	-0.00495977	0.0553851	0.0364086	0.0314164	0.0887983	0.027241	0.0492074
DO34240	-0.0745038	-0.0527791	0.0542135	-0.00181808	-0.0519729	-0.0879405	0.0119889	-0.0733792	-0.00437096	-0.00913729	0.0135912	0.0362432	0.0323	-0.00365437	-0.00802878	-0.0912588	-0.0444804
DO34256	0.0268814	-0.0100937	-0.075014	0.0593047	0.0726189	0.0482612	0.071956	0.0054104	-0.0388825	0.0297704	-0.0332038	0.00636397	-0.00662142	0.0437004	-0.048419	-0.0247281	0.0396905
DO34208	-0.0674927	-0.120108	-0.0525592	0.0121357	-0.0640829	0.0122969	0.0687875	0.077298	0.02931	0.0777312	0.0733295	0.0604989	0.0463715	0.205377	-0.0303198	-0.148052	-0.112771
DO34216	0.0822614	-0.0353577	-0.0933869	0.027033	0.145088	0.1472	0.0469086	0.0781462	-0.0101882	0.00625162	-0.0153346	-0.0788056	0.0129506	0.0210235	-0.033809	-0.0102495	0.00995078
DO34288	0.0309944	-0.0566875	0.0244229	0.0260852	-0.0587536	0.0152805	-0.0815097	-0.0934594	-0.0504814	-0.0535492	-0.0689963	0.01706	0.0550221	0.0471357	0.0189974	0.0706079	0.042348
DO34296	0.00581736	-0.0926759	-0.0762308	-0.016697	-0.033791	0.088847	-0.04245	-0.0113874	-0.00808754	-0.0142547	0.02087	-0.0468129	0.0589556	0.00598691	0.0579764	0.0316381	0.0634082
DO33984	0.0484864	0.00441922	0.0273816	0.0443946	-0.0327202	-0.0615625	0.0401388	0.0364068	0.0120834	-0.0240515	-0.0247334	-0.0513518	0.0262995	0.00150072	0.0851028	0.0272223	0.0224807
DO32988	0.0597758	0.0455627	0.0206368	0.0117085	0.0049103	-0.00715348	0.0079019	-1.46866e-05	0.0220847	0.0105866	-0.00184296	0.0710387	-0.0163931	-0.064379	-0.0120644	0.00635011	0.0729838
DO32984	0.0149027	0.0474683	-0.0243619	0.0603115	-0.019851	-0.0248183	0.00657384	-0.0285885	0.0155973	0.109238	0.0896788	-0.0195526	-0.0793826	-0.0206618	-0.0556318	-0.0529456	0.0310764
DO32980	-0.0330522	0.083513	0.115671	0.0727579	0.036792	-0.0657581	-0.0637923	-0.111548	-0.121836	-0.0570935	-0.101776	-0.0272544	-0.074979	0.0191593	-0.0538151	-0.116192	-0.00767932
DO32996	-0.0337119	0.00262314	0.0407	0.0288036	0.0335668	-0.0251677	-0.0388186	-0.0233389	0.0805136	0.0318694	0.036739	0.0852608	-0.0144795	-0.0349436	0.175583	-0.0257822	0.00131402
DO32992	-0.0459351	0.116724	-0.0240648	-0.141777	0.0389897	0.0496955	0.0744509	0.00306399	0.00319855	-0.0282343	0.0530996	0.0114429	-0.0689516	-0.0906372	0.00216454	-0.00830208	0.0666915
DO32968	0.031495	-0.0916326	-0.071896	0.0459055	0.00855188	-0.00311921	0.0257833	0.062119	-0.027087	0.0370613	-0.0218917	0.0590115	0.0339271	0.0073305	-0.0221129	0.0526759	-0.0165889
DO32964	-0.024296	0.0422193	-0.041611	-0.0165043	0.0626765	0.0523402	0.0584259	0.0108175	0.0366032	0.0437139	0.0580466	-0.059359	-0.109859	-0.0744196	0.135425	-0.00672185	0.00252387
DO32960	-0.0819142	0.0897879	-0.0409858	0.0256827	0.0545063	0.00930208	0.000743527	-0.030309	-0.0635423	-0.0565341	-0.10275	-0.0410673	-0.109352	-0.0562227	-0.0123417	0.0936784	0.0193864
DO32976	0.0759111	-0.0041917	-0.0115748	-0.163238	-0.0536711	-0.0780909	0.00553353	-0.00772565	0.0434109	-0.0474782	0.13727	-0.01406	0.0979141	-0.0105747	-0.0286836	0.0210376	-0.0597858
DO32972	0.0643888	0.0677749	0.0891887	0.0519729	-0.0383662	-0.0802357	0.00480268	-0.0419356	0.0194815	0.0154516	-0.0317405	-0.045158	-0.0804262	0.0157558	0.000180401	0.0341052	-0.159692
DO32944	0.108552	0.100721	0.0284642	0.0771262	-0.0508855	-0.0646562	0.125585	0.0948139	-0.00199031	0.0656382	-0.00718054	-0.0344359	-0.131897	5.23637e-05	-0.0405087	-0.0296214	-0.0312162
DO32940	-0.0361879	0.027574	-0.0313571	-0.0207983	-0.0520385	-0.0585373	0.0276139	-0.0240309	0.0435203	0.0926253	0.151428	-0.0239271	0.0104286	-0.0223949	-0.0208487	-0.0616513	0.0314076
DO32952	0.0857197	0.0474812	0.0402417	0.063753	0.0212287	0.0375005	0.018577	-0.0529424	-0.0124557	0.0844736	0.0562734	-0.0315802	-0.078634	-0.0417534	-0.0393139	-0.0222018	0.0407706
DO32928	-0.059745	-0.0190822	-0.00692765	-0.0122152	-0.00989284	0.0875158	-0.0244553	-0.0413174	-0.024827	0.00479728	0.0226712	-0.0041199	-0.0536481	-0.0752122	-0.0379065	0.0812091	0.0490169
DO32924	0.0185689	0.0846029	0.0717258	-0.174221	0.0161544	-0.0273048	0.0291597	-0.0342196	-0.0277477	-0.0840782	0.0408801	0.103404	-0.0253239	-0.100159	-0.0493782	-0.0544766	-0.00533749
DO32920	-0.0677082	0.0566917	-0.130581	0.0254515	0.239552	0.0389258	-0.00246392	-0.0083021	-0.0662271	-0.034099	-0.109952	-0.141976	-0.209296	-0.0219985	-0.0243876	-0.0627552	-0.0321338
DO32936	-0.0848748	-0.0713761	0.00255097	0.0265901	-0.0552082	-0.0367077	-0.100517	-0.0281146	0.208451	0.066923	0.0757723	0.0299703	0.0483845	-0.0033682	-0.0431539	-0.0649764	-0.117241
DO32932	0.0178812	0.0827972	-0.015355	0.0270743	0.0444123	0.0405645	0.0684192	-0.0158903	-0.0437673	0.00180551	-0.032622	-0.0476898	-0.0872438	-0.0509414	0.00931548	0.0157306	0.0391991
DO32908	-0.0318841	0.0418919	0.00837762	-0.118398	-0.0342344	0.00981099	0.0036658	-0.0216953	0.0406616	-0.0679244	0.0640544	-0.0801253	0.0581732	0.0866781	0.200564	0.0112135	-0.117605
DO32904	0.159019	0.102006	0.0963234	0.0196293	-0.0423213	0.0251763	0.0392607	-0.0605942	-0.0507587	0.0122713	-0.0181994	-0.0541346	-0.155592	-0.0540784	-0.0641782	-0.0279843	0.0443206
DO32900	-0.0667204	0.0309189	0.0594178	-0.00351556	0.0422296	0.0600507	-0.0749935	-0.00521185	-0.0353289	-0.0314099	-0.0560565	-0.0515494	-0.09559	-0.0751971	0.175861	0.0544824	-0.0440476
DO32916	0.000656548	0.0680839	0.108826	0.0467565	-0.0681335	-0.0175302	-0.043966	-0.108965	-0.0693932	-0.00384434	-0.03839	-0.0303023	-0.0668181	-0.00137357	-0.0486285	-0.0709989	-0.013611
DO32912	0.0644672	0.113034	0.131547	0.00863787	-0.0536342	-0.0704826	-0.0349405	-0.0695202	-0.0545501	-0.0070785	-0.0327322	-0.0370051	-0.0321946	-0.0266955	-0.025658	-0.0125065	0.0519263
DO32884	0.0800499	-0.0316096	-0.0211575	0.0529303	0.0482581	-0.0418003	0.0278204	0.0401528	0.00909371	0.125231	0.0756632	0.00695699	-0.0487274	-0.0396268	-0.0378781	-0.0654619	-0.0795222
DO32881	0.0460051	-0.143041	-0.0364031	-0.00672379	-0.0436364	0.00488112	0.0324413	0.0402586	0.0372706	0.0828251	0.1144	0.0671401	0.0566887	0.19395	-0.0487397	-0.0933215	0.00876926
DO32893	0.00597177	0.0460962	0.070991	0.00339816	-0.0567498	-0.0866929	0.0180425	-0.0328597	-0.0100846	-0.0106611	-0.0179783	-0.0102934	-0.107977	-0.0727538	-0.03188	0.0353769	-0.0140264
DO32896	-0.0366572	0.0969788	0.0402632	0.00581275	-0.0416413	0.0142508	0.0488868	-0.000677047	0.0415888	0.0898511	0.10192	-0.0293519	-0.0452722	-0.0521306	-0.0182133	-0.0117405	-0.0784108
DO32890	0.027117	-0.0412602	-0.0319287	0.0240579	0.0114512	0.0302236	0.00424117	0.0024579	0.00690628	0.0464715	0.0499064	0.017621	0.0143384	-0.00781324	0.000571972	0.00666935	0.00517131
DO32869	0.0790504	0.0883461	-0.012819	-0.00729186	0.0665502	0.0290387	0.0912373	0.0297489	-0.0365247	0.0227316	-0.00611189	-0.0745225	-0.131886	-0.0798108	-0.0296505	0.0158958	0.0102442
DO32860	-0.0517134	-0.0298787	-0.0292091	0.0220753	-0.0624697	-0.0700354	0.0206394	-0.00912078	-0.0291118	0.0136411	-0.0170036	0.0437252	0.0293697	0.0288015	-0.0379716	0.0543604	-0.0695831
DO32863	-0.0129509	0.118684	0.0463268	0.019229	-0.0510393	-0.0780611	0.099694	-0.0468107	-0.0170624	0.0449435	0.0340459	-0.109139	-0.138934	-0.0612002	0.00679826	-0.0185016	-0.0881461
DO32875	0.0560791	0.0505936	0.0957459	-0.00683916	0.0355346	-0.0169002	-0.00191711	-0.0351249	-0.0600582	0.023165	-0.0128439	-0.0436126	-0.00168049	-0.0625119	-0.0618564	-0.103319	-0.0174815
DO32878	-0.0764853	0.0502304	0.0743953	0.024962	0.00303903	-0.0379435	-0.0807382	-0.122348	-0.101248	-0.051157	-0.0811072	0.0542385	-0.0959235	-0.0536793	-0.0274692	-0.00941659	0.0273266
DO32872	0.057586	0.0640986	-0.0356488	0.029315	0.104073	0.0462425	0.136253	0.0787086	-0.00531341	0.071263	0.0142688	-0.0681889	-0.14689	-0.0377762	-0.0557216	-0.0647752	-0.105956
DO32847	0.0770321	0.0105006	0.0610905	-0.00462475	-0.0579245	-0.0869112	-0.00652553	-0.0697976	-0.0422384	-0.0266214	-0.0232812	-0.00869156	-0.0941521	-0.0510637	-0.0256885	-0.0035381	0.0785739
DO32849	0.0941499	0.0413619	0.0260651	-0.0170385	-0.0659348	-0.0954767	0.0280359	-0.0326547	-0.0430489	0.0122811	0.0115256	-0.0742152	-0.124344	-0.0808861	-0.015152	0.0317977	-0.0235177
DO32843	-0.046054	0.105183	0.0535005	0.0165851	0.00948054	-0.0197624	-0.061476	-0.0305607	-0.0780014	-0.0925633	-0.12206	-0.0477917	-0.0738422	-0.0354653	0.24302	0.148675	-0.0145926
DO32845	0.102712	0.043484	0.0774655	0.0344136	-0.0543302	-0.050561	0.0333839	-0.0893621	-0.075783	-0.00497309	-0.0529579	0.0143456	-0.176926	-0.0450692	0.0279307	0.0110733	0.0397084
DO32841	0.0228778	0.036095	-0.0157367	0.0478447	-0.0332324	-0.0538082	0.0893628	0.0217193	0.183206	0.0517578	-0.00489569	-0.00444925	-0.0770176	-0.0264381	0.0417973	0.0364552	0.0428527
DO32857	-0.0201442	0.0589254	-0.0323416	0.0562565	0.0571655	0.0791981	0.0684127	0.0246472	0.0116773	0.0913557	0.0401021	-0.0630917	-0.0804378	-0.0192478	-0.00252363	-0.00332519	-0.0145451
DO32853	0.00904327	0.0347935	-0.0670241	0.0203748	0.0971118	0.0212782	0.0743307	0.00530504	-0.0203145	0.0456268	-0.00663583	-0.0674352	-0.147575	-0.0572921	-0.0507147	-0.00748654	0.00216247
DO32855	-0.0382247	0.117523	0.0249748	0.0172153	-0.0656841	-0.0789638	0.145671	-0.0548683	-0.00564643	0.0610936	0.0651034	-0.111619	-0.155634	-0.0604456	-0.0204952	-0.0225029	0.0586433
DO32851	-0.00142078	0.0226331	0.0561055	-0.00366683	0.0123689	-0.0638701	-0.00397997	-0.0140598	0.00311489	0.0345957	0.0386322	-0.0307632	-0.0231905	-0.0465789	-0.0386487	-0.0174513	-0.0909007
DO32825	0.0251128	0.0869056	0.0565669	0.0877565	0.0677146	0.00314742	0.0548809	-0.0448365	-0.0829624	-0.00260885	-0.102861	-0.0727384	-0.147556	0.033376	-0.0186276	0.0264947	0.0203305
DO32827	0.00903518	0.103369	-0.063039	0.0368794	0.153314	0.0703794	0.0468154	0.0486094	-0.0190362	0.0364299	-0.0137284	-0.0719503	-0.0953827	0.00347941	-0.0405481	0.0116559	0.0397043
DO32823	0.0011697	-0.0326334	-0.0535471	-0.144327	-0.0230467	0.000785342	0.0754838	0.16191	0.0876599	-0.0698603	0.0689553	-0.00541915	0.0720633	0.0653933	-0.023275	-0.0566011	0.0254717
DO32839	0.000435245	0.0853829	0.0166087	0.040179	-0.0663009	-0.0570771	0.0499586	-0.0231875	0.0835193	0.0852515	0.0612653	-0.0156269	-0.057071	-0.0111593	-0.0242857	-0.0128708	0.0454629
DO32835	-0.0280169	0.0031839	-0.0904263	-0.022075	0.132405	-0.00805189	0.11759	0.0849959	0.0134084	0.0736471	0.0595002	-0.0134654	-0.0148061	-0.0526784	-0.0488296	-0.0388285	0.0295228
DO32837	-0.046459	0.00838115	0.0122677	-0.00581678	-0.0724567	-0.0769852	0.107455	0.0706542	-0.0110189	0.113591	0.0921293	0.0450113	0.0174691	-0.0293819	-0.072998	-0.240656	-0.255422
DO32831	0.154573	0.0145239	0.172793	0.0394516	-0.08076	-0.104793	-0.0574911	-0.126021	-0.107562	-0.0372364	-0.0975531	0.0715166	0.0239795	0.0745357	-0.0455133	-0.147876	0.0299509
DO32833	0.0325846	0.0722914	0.0637469	-0.000579945	0.000724242	-0.0189952	0.0227876	-0.0136606	-0.0607161	-0.0256962	-0.0650996	-0.0814575	-0.0646171	-0.0644563	-0.00915015	0.0351534	0.117638
DO33616	-0.0588085	0.00498524	-0.0201677	0.0245174	0.124894	0.0925503	-0.0305562	0.0273681	0.00568909	0.0259967	0.0142555	-0.0346706	0.0142644	-0.018523	-0.0431523	-0.03976	-0.0191159
DO34945	0.0428393	-0.0643118	-0.00135796	0.00804554	0.0580416	-0.0122434	0.0250779	0.0420703	0.196544	0.0461265	0.0529377	-0.000802529	0.0354192	-0.0101689	-0.0554326	-0.0838175	-0.0153139
DO33624	-0.0395881	-0.0277326	0.0589012	0.0431005	-0.0155764	-0.0563992	-0.0421666	-0.0647428	-0.060548	-0.0282363	-0.05258	0.00807705	0.024278	0.0283456	-0.0506732	-0.0905955	0.0629207
DO34953	-0.0806389	8.7543e-05	-0.0317705	0.0186585	-0.0247532	-0.0153163	-0.0652526	0.00351491	-0.0339987	-0.0486109	-0.046837	-0.085495	0.0374408	-0.0024315	-0.00938459	0.101602	0.0238029
DO34929	0.0429784	0.00761876	0.0361981	0.0217983	-0.0643702	-0.0687379	0.0960505	0.0851186	0.0256687	0.0596022	0.0664751	-0.0792665	0.0264676	-0.0140985	-0.0254269	-0.115422	-0.0497262
DO33608	-0.0286206	-0.0652041	-0.0744058	0.0137887	0.120091	0.206143	-0.0197208	0.00277772	-0.0381321	-0.0335657	-0.0786932	0.0159397	0.00376699	-0.00569893	-0.0369604	0.0536709	-0.0151792
DO33600	0.0474809	-0.0392213	-0.0040129	0.0235165	-0.0456456	-0.0278427	-0.0544339	-0.0381414	0.178827	0.00493439	-0.0167051	-0.0224368	0.0448756	-0.0113764	-0.0476235	-0.013788	0.0186219
DO34905	0.109255	0.0849524	0.134159	-0.146194	-0.0565907	-0.0767939	-0.144153	-0.116396	-0.0453593	-0.151699	0.00304803	-0.010458	0.0814696	0.00630757	-0.0390568	0.00989875	-0.0135056
DO34969	-0.0412539	0.010189	-0.0835947	-0.00400403	-0.00532899	0.0527758	0.0152863	0.0247693	-0.0251197	-0.0151429	-0.0164137	-0.0949506	0.0322642	-0.0239958	0.0296116	0.0655568	0.100876
DO34977	0.0164862	0.0607025	0.107786	0.0180583	-0.0713946	-0.0806287	0.0540652	-0.0538568	-0.0330027	0.0203079	0.0420005	-0.0913045	0.0213589	-0.0235514	0.0144012	-0.16703	-0.0628431
DO33640	0.108521	0.105891	0.0259411	0.0323336	-0.0231899	0.112028	0.0810215	0.087487	-0.00926989	0.0352481	-0.00290056	0.044588	-0.0955682	-0.0622008	0.00859746	-0.00242187	-0.0159901
DO34825	0.00862093	-0.0481287	-0.0230425	0.0100318	0.0595131	0.0897072	-0.0135364	-0.00802634	0.0114506	0.0236142	0.0275571	-0.0263675	0.0435402	-0.0141888	-0.0310821	0.0145959	0.0156694
DO34833	0.00358841	-0.0699626	0.000144068	-0.017283	-0.0518338	0.0223915	-0.00574294	0.0466272	0.0385985	-0.0381257	-0.000216481	-0.0390437	0.0461652	0.000330021	-0.0356511	0.0141101	0.0325276
DO34801	-0.0964903	-0.043654	-0.00400239	0.0515877	-0.0446397	-0.0449777	-0.113811	-0.0709744	-0.0408975	-0.0432578	-0.0565187	0.0738583	0.0299287	0.0586409	0.185123	0.138418	-0.0533072
DO34817	0.0236982	0.0192027	0.0327877	0.0584718	-0.0490465	-0.0702788	-0.00850528	-0.0127164	-0.0804128	-0.0784449	-0.114898	0.047961	0.0153735	0.0894567	0.0216627	0.0738841	0.0331162
DO33584	-0.0672675	-0.0448604	-0.065783	0.0174909	0.150422	0.0563268	-0.0535395	-0.0170014	-0.0417013	-0.0558256	-0.0766138	-0.0326229	0.0428007	-0.00425677	0.0106858	0.0786872	0.0126125
DO34889	0.019052	-0.0158559	-0.0326105	-0.167761	-0.0302845	0.0707378	0.0756002	0.0747746	0.026069	-0.0602951	0.0777312	-0.0040102	0.0985513	-0.0151367	0.0364277	-0.0129041	0.0320046
DO34881	0.0241553	-0.0969709	-0.078961	-0.0236004	0.0166377	0.0648309	0.047763	0.120227	0.0344237	0.0374412	0.0529024	-0.0355161	0.0680365	-0.042455	-0.0260778	-0.0063882	-0.0751532
DO33560	0.0234635	-0.0138525	-0.0266465	0.0253761	0.0338236	0.0700245	-0.0200893	-0.00790751	-0.0118496	0.000572669	0.00019453	-0.0339313	0.0222832	-0.0211622	0.0564603	0.0971233	0.0214975
DO33536	-0.0920786	-0.00551152	-0.0980524	0.0240006	-0.0394376	0.0773791	0.0328024	0.0609555	0.043921	0.132349	0.115234	-0.0119182	0.0283393	-0.00472712	-0.0428944	-0.0711115	-0.0551956
DO34865	0.0464364	-0.00403918	-0.0450643	-0.153234	0.00120868	0.0803839	0.0908846	0.0505261	0.111779	-0.0362627	0.0982883	0.00490366	0.0838982	-0.0101866	0.024767	0.000875469	0.0438986
DO33544	0.0947848	-0.0858135	0.0264458	-0.00825202	-0.0369103	0.0446771	-0.0381151	-0.00467248	-0.00313619	-0.0389073	-0.0237748	0.0396755	0.0636111	-0.0121143	0.126268	0.0859944	0.055353
DO34849	-0.0456305	0.00407507	0.073884	-0.144309	0.0183983	0.0311107	-0.0203006	-0.0575703	-0.0716583	-0.138201	-0.0343493	-0.0166119	0.102228	-0.0240241	-0.00916237	-0.0046887	0.104851
DO33512	-0.0980511	0.0431533	0.117878	0.0962551	-0.0436348	-0.0475723	-0.0832166	-0.117104	-0.0676012	-0.000704731	-0.0384688	-0.0629479	-0.0243871	0.0182302	-0.03615	0.00106738	-0.0508867
DO33528	-0.0183967	-0.00681387	0.0616128	0.0493697	-0.0240868	-0.0380308	-0.0693691	-0.0405568	-0.0350615	0.0160279	-0.00802221	0.0472522	0.000864567	0.011105	-0.0251189	0.00213841	0.0498691
DO34857	0.0447102	-0.0636308	0.0218413	-0.155328	0.0427656	0.0261029	0.038242	0.0233943	-0.027852	-0.127436	-0.0155089	0.00470661	0.130898	-0.0192523	0.0387466	0.061342	-0.0168144
DO33520	0.114979	-0.00413251	0.0539191	0.0693077	-0.0452451	0.00739743	0.0614649	0.023054	-0.00668009	0.0458518	0.00468627	-0.0537259	-0.00889105	-0.0282138	0.00124463	0.00639166	-0.0379867

[truncated: 2 more sheets: Table. S11, Table. S12]
